# Supplementary material for: Chromosome-scale Genome Assembly of the Rough Periwinkle Littorina saxatilis
Source: Genome Biol Evol. 2024 Apr 8;16(4):evae076. doi: 10.1093/gbe/evae076 (PMC11050657; doi:10.1093/gbe/evae076)
Supplement: evae076_Supplementary_Data [file evae076_supplementary_data.zip]

Archive with 2 entries (2 files):
- DeJode_LsaxGenome_SupplementaryMethodsFigures.docx
- TableS1_S4.xls
