# Supplementary material for: Chromosome-scale Genome Assembly of the Rough Periwinkle Littorina saxatilis
Source: Genome Biol Evol. 2024 Apr 8;16(4):evae076. doi: 10.1093/gbe/evae076 (PMC11050657; doi:10.1093/gbe/evae076)
Supplement: evae076_Supplementary_Data [file evae076_supplementary_data.zip › TableS1_S4.xls]

## Sheet: Table S1 Busco
Table S1. Busco results for the heirarchical databases (Eukaryota, Metazoa, Mollusca) for the genome and predicted proteins.
eukaryota_odb10	Genome		Predicted Proteins
	Count	Percentage	Count	Percentage
Complete BUSCOs (C)	251	98.4 %	235	0.921569
Complete and single-copy BUSCOs (S)	243	95.3 %	207	0.811765
Complete and duplicated BUSCOs (D)	8	3.1 %	28	0.109804
Fragmented BUSCOs (F)	4	1.6 %	8	0.0313725
Missing BUSCOs (M)	0	0	12	0.0470588
Total BUSCO groups searched	255	1	255	1
metazoa_odb10	Genome		Predicted Proteins
	Count	Percentage	Count	Percentage
Complete BUSCOs (C)	898	94.1 %	888	93.0 %
Complete and single-copy BUSCOs (S)	877	91.9 %	756	79.2 %
Complete and duplicated BUSCOs (D)	21	2.2 %	132	13.8 %
Fragmented BUSCOs (F)	30	3.1 %	20	2.1 %
Missing BUSCOs (M)	26	2.8 %	46	4.9 %
Total BUSCO groups searched	954	1	954	1
mollusca_odb10	Genome		Predicted Proteins
	Count	Percentage	Count	Percentage
Complete BUSCOs (C)	4191	79.2 %	4352	82.2 %
Complete and single-copy BUSCOs (S)	4112	77.7 %	3310	62.5 %
Complete and duplicated BUSCOs (D)	79	1.5 %	1042	19.7 %
Fragmented BUSCOs (F)	257	4.9 %	66	1.2 %
Missing BUSCOs (M)	847	15.9 %	877	16.6 %
Total BUSCO groups searched	5295	1	5295	1

## Sheet: Table S2 Linkage map correspond
Table S2. Correspondence between L. saxatilis genome v.1 linkage groups and L. saxatilis genome v.2 super-scaffolds.
L. saxatilis genome v.1 linkage group	L. saxatilis genome v.2 super-scaffold
LG1	SUPER_1
LG2	SUPER_2
LG3	SUPER_4
LG4	SUPER_7
LG5	SUPER_9
LG6	SUPER_11
LG7	SUPER_10
LG8	SUPER_5
LG9	SUPER_8
LG10	SUPER_14
LG11	SUPER_16
LG12	SUPER_3
LG13	SUPER_17
LG14	SUPER_15
LG15	SUPER_13
LG16	SUPER_12
LG17	SUPER_6

## Sheet: Table S3 Assembly Statistics
Table S3. Summary statistics for the L. saxatilis genome assembly from gfastats.
gfastats v1.3.6
# scaffolds	4070
Total scaffold length	1256192465
Average scaffold length	308646.80
Scaffold N50	67515031
Scaffold auN	65381809.37
Scaffold L50	8
Largest scaffold	111777080
Smallest scaffold	1000
# contigs	10770
Total contig length	1254852440
Average contig length	116513.69
Contig N50	270961
Contig auN	371341.62
Contig L50	1289
Largest contig	2231405
Smallest contig	1000
# gaps in scaffolds	6700
Total gap length in scaffolds	1340025
Average gap length in scaffolds	200.00
Gap N50 in scaffolds	200
Gap auN in scaffolds	200.06
Gap L50 in scaffolds	3350
Largest gap in scaffolds	400
Smallest gap in scaffolds	25
Base composition (A,C,G,T)	361843445, 265706158, 265734880, 361567957
GC content %	42.35
# soft-masked bases	0
# segments	10770
Total segment length	1254852440
Average segment length	116513.69
# gaps	6700
# paths	4070

## Sheet: Table S4 Blastp Results
Table S4. Results (1st best hit) of BlastP search of predicted proteins (from translated nucleotides) using E-value cut-off of E-20 and proteins from Orthodb version 11 (Kuznetsov et al. 2022).																	Tax_id	Species
	odbv11 gene id = "taxonid"_"geneid" - from https://data.orthodb.org/download/odb11v0_all_fasta.tab.gz																6454	Haliotis rufescens
																	6500	Aplysia californica
prot_id	hit (odbv11 gene id)	odbv11 taxon id	pident	length	mismatch	gapopen	qstart	qend	sstart	send	e-value	bitscore	gene name/description	NCBI protein id			6526	Biomphalaria glabrata
g1.t1	6454_0:00755b	6454_0	37.891	256	159	0	218	473	535	790	4.48e-32	134	cell surface glycoprotein 1-like	XP_048246327.1			6565	Crassostrea virginica
g2.t1	225164_0:003e7d	225164_0	62.585	147	54	1	5	150	4	150	1.63e-66	202	Palmitoyltransferase	XP_009059543.1			6573	Mizuhopecten yessoensis
g3.t1	36100_0:0043aa	36100_0	46.748	246	122	4	1	246	1	237	1.02e-67	212	uncharacterized protein LOC124287151	XP_046579590.1			6579	Pecten maximus
g4.t1	6500_0:0040d8	6500_0	59.292	113	46	0	1	113	770	882	3.76e-41	148	uncharacterized protein LOC106013459	XP_012944736.1			6596	Mercenaria mercenaria
g5.t1	400727_0:004a68	400727_0	64.029	278	96	1	34	311	30	303	3.56e-134	387	NADH dehydrogenase (ubiquinone) complex I, assembly factor 6-like isoform X1	XP_025116100.1			29159	Crassostrea gigas
g6.t1	400727_0:00477a	400727_0	77.869	122	27	0	10	131	8	129	4.99e-70	213	DNA replication complex GINS protein PSF3-like	XP_025116107.1			36100	Haliotis rubra
g7.t1	6596_0:0035a8	6596_0	40.394	406	218	4	8	409	450	835	5.43e-86	282	uncharacterized protein LOC123558088	XP_045205900.1			37623	Ostrea edulis
g9.t1	6454_0:002ca2	6454_0	77.635	389	81	3	1	389	1	383	0	567	coiled-coil domain-containing protein 113-like	XP_046340431.1			37653	Octopus bimaculoides
g9.t2	6454_0:002ca2	6454_0	77.635	389	81	3	1	389	1	383	0	567	coiled-coil domain-containing protein 113-like	XP_046340431.1			225164	Lottia gigantea
g10.t1	400727_0:00443e	400727_0	67.91	134	43	0	1	134	1260	1393	9.24e-64	213	uncharacterized protein LOC112574716	XP_025111729.1			400727	Pomacea canaliculata
g11.t1	400727_0:00443e	400727_0	64.099	727	236	1	1	702	522	1248	0	1007	uncharacterized protein LOC112574716	XP_025111729.1			1735272	Gigantopelta aegis
g12.t1	400727_0:0047f3	400727_0	49.096	332	168	1	71	402	83	413	3.61e-112	337	carbohydrate sulfotransferase 3-like	XP_025076085.1			2607531	Octopus sinensis
g13.t1	6500_0:002945	6500_0	67.041	534	175	1	8	541	10	542	0	743	copine-3	XP_035826872.1
g14.t1	36100_0:001add	36100_0	47.778	90	47	0	1	90	1	90	4.12e-25	99.8	uncharacterized protein LOC124271730	XP_046562845.1
g17.t1	6500_0:003a14	6500_0	48.077	156	76	2	1	156	1	151	1.69e-37	129	uncharacterized protein LOC106013149	XP_012943571.1
g18.t1	6454_0:002e0a	6454_0	33.557	298	166	7	1	285	1	279	1.03e-35	132	tumor protein p53-inducible nuclear protein 2-like isoform X1	XP_046329232.1
g19.t1	400727_0:0047c0	400727_0	31.106	434	271	9	13	431	11	431	4.2e-57	207	Bardet-Biedl syndrome 10 protein homolog	XP_025116270.1
g20.t1	36100_0:006514	36100_0	38.924	316	183	5	10	322	1134	1442	1.84e-59	209	LOW QUALITY PROTEIN: tonsoku-like protein	XP_046550600.1
g21.t1	400727_0:004a52	400727_0	73.719	449	103	4	7	451	6	443	0	682	dihydroorotate dehydrogenase (quinone), mitochondrial-like isoform X1	XP_025115968.1
g21.t2	400727_0:004a52	400727_0	71.005	438	86	1	7	403	6	443	0	637	dihydroorotate dehydrogenase (quinone), mitochondrial-like isoform X1	XP_025115968.1
g23.t1	400727_0:00493f	400727_0	59.631	488	188	2	31	512	25	509	0	579	A0A2T7NH38_POMCA	XP_025114996.1
g24.t1	400727_0:0048ce	400727_0	50.151	331	159	3	2	328	1	329	8.21e-108	320	sorting nexin-21-like	XP_025116152.1
g25.t1	37623_0:005159	37623_0	49.376	962	443	16	22	950	16	966	0	953	uncharacterized protein K02A2.6-like	XP_048735644.1
g26.t1	400727_0:00443e	400727_0	53.819	1427	568	11	133	1521	20	1393	0	1591	uncharacterized protein LOC112574716	XP_025111729.1
g27.t1	6500_0:00281f	6500_0	72.566	113	31	0	1	113	260	372	5.6e-54	177	uncharacterized protein LOC101850577	XP_035826761.1
g28.t1	6500_0:001e10	6500_0	60.8	125	49	0	1	125	1	125	4.44e-43	142	uncharacterized protein LOC118477763	XP_035825901.1
g29.t1	225164_0:0027a7	225164_0	77.941	272	55	1	7	273	1	272	4.12e-156	447	RNA helicase	XP_009053761.1
g30.t1	400727_0:0048be	400727_0	41.522	578	303	10	84	647	1	557	9.95e-144	449	LOW QUALITY PROTEIN: disintegrin and metalloproteinase domain-containing protein 10-like	XP_025115948.1
g31.t1	400727_0:00498a	400727_0	59.829	234	74	4	43	257	33	265	4.43e-86	259	mitochondrial import inner membrane translocase subunit Tim21-like	XP_025115947.1
g32.t1	400727_0:004942	400727_0	83.942	274	44	0	1	274	1	274	4.11e-173	481	Proteasome subunit beta	XP_025115295.1
g33.t1	400727_0:004a5b	400727_0	59.004	683	268	6	1	676	1	678	0	803	LOW QUALITY PROTEIN: U3 small nucleolar RNA-associated protein 4 homolog	XP_025116151.1
g35.t1	400727_0:002ac1	400727_0	57.233	159	62	3	1	156	351	506	2.14e-61	199	cytochrome P450 2D3-like	XP_025099209.1
g36.t1	400727_0:0048c1	400727_0	40.984	122	56	3	1	122	875	980	1.19e-21	92.4	uncharacterized protein LOC112553253 isoform X1	XP_025076137.1
g38.t1	400727_0:004a76	400727_0	37.303	890	436	34	2	822	3	839	4.91e-135	424	RanBP2-type domain-containing protein	XP_025116140.1
g38.t2	400727_0:004a76	400727_0	37.332	892	435	35	2	824	3	839	3.89e-134	422	RanBP2-type domain-containing protein	XP_025116140.1
g39.t1	400727_0:0048a9	400727_0	46.802	1032	427	19	167	1129	50	1028	0	909	A0A2T7NIY1_POMCA	XP_025076534.1
g40.t1	400727_0:00491c	400727_0	58.187	342	117	12	27	356	21	348	2.29e-113	336	uncharacterized protein LOC112553494	XP_025076539.1
g41.t1	400727_0:004a39	400727_0	58.421	190	79	0	3	192	1	190	4.54e-81	245	mpv17-like protein 2	XP_025076541.1
g42.t1	1735272_0:000860	1735272_0	42.775	346	183	5	4	347	196	528	1.77e-80	257	uncharacterized protein LOC121368573	XP_041349245.1
g43.t1	400727_0:004823	400727_0	82.416	654	112	1	1	654	1	651	0	1146	LOW QUALITY PROTEIN: phosphoenolpyruvate carboxykinase, cytosolic	XP_025115641.1
g43.t2	400727_0:004823	400727_0	82.481	645	110	1	22	666	10	651	0	1132	LOW QUALITY PROTEIN: phosphoenolpyruvate carboxykinase, cytosolic	XP_025115641.1
g44.t1	400727_0:004883	400727_0	77.19	662	146	2	1	660	1	659	0	1075	LOW QUALITY PROTEIN: phosphoenolpyruvate carboxykinase, cytosolic	XP_025115157.1
g45.t1	6454_0:000ce8	6454_0	36.049	577	306	11	145	716	52	570	2.7e-105	335	uncharacterized protein LOC124115802	XP_046332922.1
g45.t2	6454_0:000ce8	6454_0	36.049	577	306	11	140	711	52	570	3.23e-105	335	uncharacterized protein LOC124115802	XP_046332922.1
g46.t1	400727_0:004976	400727_0	51.667	120	54	2	19	135	29	147	4.16e-36	124	A0A2T7NJH1_POMCA	XP_025076316.1
g48.t1	400727_0:003223	400727_0	70.833	144	41	1	1	143	13	156	7.64e-66	200	transmembrane protein 170A-like	XP_025105894.1
g49.t1	6454_0:002bce	6454_0	44.355	2498	1286	49	19	2457	305	2757	0	1900	neural-cadherin-like	XP_046361745.2
g50.t1	1735272_0:003ae7	1735272_0	63.763	287	104	0	50	336	402	688	3.43e-125	399	laminin subunit beta-1-like	XP_041369588.1
g51.t1	400727_0:00481c	400727_0	42.079	404	225	8	129	526	90	490	1.88e-78	262	protocadherin-like protein	XP_025076335.1
g52.t1	400727_0:00499f	400727_0	46.549	565	269	11	3	556	297	839	6.07e-139	444	neural-cadherin-like	XP_025116175.1
g54.t1	1735272_0:001da4	1735272_0	46.141	596	306	5	21	614	28	610	0	530	uncharacterized protein LOC121373072	XP_041355451.1
g56.t1	400727_0:00443e	400727_0	53.749	1427	569	11	133	1521	20	1393	0	1588	uncharacterized protein LOC112574716	XP_025111729.1
g57.t1	6500_0:00281f	6500_0	60.324	247	98	0	43	289	109	355	2.04e-94	286	uncharacterized protein LOC101850577	XP_035826761.1
g59.t1	400727_0:0047c1	400727_0	76.66	1054	217	12	77	1115	29	1068	0	1641	membrane-bound transcription factor site-1 protease-like	XP_025115476.1
g60.t1	400727_0:0049aa	400727_0	51.145	393	159	6	42	411	12	394	5.84e-131	385	uncharacterized protein LOC112576884	XP_025115487.1
g61.t1	400727_0:0049af	400727_0	48.491	530	239	12	1	504	1	522	1.78e-154	453	uncharacterized protein LOC112576880	XP_025115484.1
g62.t1	400727_0:004891	400727_0	91.623	191	15	1	1	191	394	583	1.67e-129	379	uncharacterized protein LOC112576878	XP_025115481.1
g63.t1	400727_0:004988	400727_0	62.069	522	194	4	1	520	1	520	0	665	A0A2T7NJF9_POMCA	XP_025115485.1
g64.t1	400727_0:00479b	400727_0	81.421	183	34	0	1	183	1	183	5.66e-113	322	DNA replication complex GINS protein PSF2-like	XP_025115508.1
g65.t1	400727_0:00483b	400727_0	55.046	1942	728	52	1	1870	1	1869	0	1868	uncharacterized protein LOC112576874 isoform X1	XP_025115474.1
g66.t1	400727_0:0048f8	400727_0	78.079	406	86	2	1	405	1	404	0	625	Arrestin_C domain-containing protein	XP_025115472.1
g67.t1	400727_0:00473c	400727_0	66.667	123	30	6	1	119	1	116	1.44e-42	151	non-canonical poly(A) RNA polymerase PAPD5-like isoform X1	XP_025115204.1
g67.t2	400727_0:00473c	400727_0	55.718	822	278	17	1	797	1	761	0	820	non-canonical poly(A) RNA polymerase PAPD5-like isoform X1	XP_025115204.1
g70.t1	400727_0:002553	400727_0	43.836	146	73	6	1	143	1	140	9.16e-31	110	uncharacterized protein LOC112564545	XP_025095212.1
g71.t1	400727_0:00477e	400727_0	79.614	1089	196	9	1	1075	1	1077	0	1715	retinoblastoma-like protein 2	XP_025115186.1
g72.t1	1735272_0:004b76	1735272_0	59.636	275	101	3	1	272	1	268	5.16e-118	343	RING finger protein 151-like	XP_041376154.1
g73.t1	400727_0:0046b8	400727_0	65.637	1586	493	19	503	2080	466	2007	0	1981	protein virilizer homolog isoform X1	XP_025114732.1
g74.t1	400727_0:00469c	400727_0	72.481	258	69	1	31	286	34	291	7.45e-142	403	AKT-interacting protein-like isoform X1	XP_025114730.1
g74.t2	400727_0:00469c	400727_0	74.888	223	54	1	31	251	34	256	2.27e-126	363	AKT-interacting protein-like isoform X1	XP_025114730.1
g75.t1	400727_0:004858	400727_0	82.857	245	40	1	1	245	1	243	5.63e-153	428	eukaryotic translation initiation factor 6-like	XP_025114873.1
g77.t1	400727_0:004a5a	400727_0	54.098	183	83	1	1	182	1	183	1.59e-60	189	protein C8orf37-like	XP_025114874.1
g78.t1	400727_0:0046fb	400727_0	74.494	247	51	4	4	239	2	247	7.22e-131	372	LOW QUALITY PROTEIN: vesicle-associated membrane protein/synaptobrevin-binding protein-like	XP_025114872.1
g78.t2	400727_0:0046fb	400727_0	74.494	247	56	4	4	244	2	247	7.88e-131	372	LOW QUALITY PROTEIN: vesicle-associated membrane protein/synaptobrevin-binding protein-like	XP_025114872.1
g78.t3	400727_0:0046fb	400727_0	74.603	252	58	2	4	255	2	247	2.45e-136	386	LOW QUALITY PROTEIN: vesicle-associated membrane protein/synaptobrevin-binding protein-like	XP_025114872.1
g78.t4	400727_0:0046fb	400727_0	76.113	247	58	1	4	250	2	247	9.46e-138	390	LOW QUALITY PROTEIN: vesicle-associated membrane protein/synaptobrevin-binding protein-like	XP_025114872.1
g78.t5	400727_0:0046fb	400727_0	70.445	247	48	4	4	226	2	247	5.28e-122	349	LOW QUALITY PROTEIN: vesicle-associated membrane protein/synaptobrevin-binding protein-like	XP_025114872.1
g79.t1	400727_0:004a11	400727_0	87.821	156	19	0	10	165	12	167	2.1e-90	263	calmodulin-A-like isoform X1	XP_025115371.1
g80.t1	37623_0:0022c0	37623_0	52.532	1007	411	6	295	1300	743	1683	0	1050	uncharacterized protein LOC125668891	XP_048759286.1
g81.t1	6454_0:0028a8	6454_0	65.324	571	161	4	1	571	3	536	0	733	cystine/glutamate transporter-like	XP_046367082.2
g81.t2	6454_0:0028a8	6454_0	65.324	571	161	4	1	571	3	536	0	733	cystine/glutamate transporter-like	XP_046367082.2
g81.t3	6454_0:0028a8	6454_0	74.51	459	117	0	20	478	78	536	0	719	cystine/glutamate transporter-like	XP_046367082.2
g82.t1	6454_0:002446	6454_0	35.472	530	306	12	1	513	1	511	1.94e-91	292	uncharacterized protein LOC125381011	XP_048252907.1
g83.t1	400727_0:0046e2	400727_0	72.444	450	105	6	18	448	25	474	0	634	sodium-dependent proline transporter-like isoform X1	XP_025116193.1
g83.t2	400727_0:0046e2	400727_0	72.444	450	105	6	7	437	25	474	0	632	sodium-dependent proline transporter-like isoform X1	XP_025116193.1
g86.t1	400727_0:004833	400727_0	56.071	280	118	1	1	280	327	601	2.38e-93	291	sodium-dependent multivitamin transporter-like isoform X1	XP_025115731.1
g87.t1	400727_0:004740	400727_0	61.724	290	110	1	9	297	163	452	7.39e-130	380	uncharacterized protein LOC112576797	XP_025115319.1
g87.t2	400727_0:004740	400727_0	56.231	329	138	2	81	403	124	452	1.69e-129	383	uncharacterized protein LOC112576797	XP_025115319.1
g88.t1	1735272_0:004b78	1735272_0	56.877	269	112	1	4	272	30	294	8.35e-122	352	LOW QUALITY PROTEIN: valacyclovir hydrolase-like	XP_041375646.1
g88.t2	1735272_0:004b78	1735272_0	56.877	269	112	1	17	285	30	294	8.2e-122	353	LOW QUALITY PROTEIN: valacyclovir hydrolase-like	XP_041375646.1
g89.t1	400727_0:0046cf	400727_0	43.421	152	81	2	72	222	14	161	1.7e-33	121	receptor-interacting serine/threonine-protein kinase 1-like	XP_025115740.1
g90.t1	400727_0:0047bf	400727_0	93.684	285	18	0	1	285	91	375	0	569	guanine nucleotide-binding protein G(s) subunit alpha	XP_025115362.1
g90.t2	400727_0:0047bf	400727_0	94.4	375	21	0	1	375	1	375	0	748	guanine nucleotide-binding protein G(s) subunit alpha	XP_025115362.1
g91.t1	400727_0:00466c	400727_0	73.164	354	89	2	1	353	1	349	0	541	nucleoporin SEH1-like	XP_025115363.1
g92.t1	400727_0:00485b	400727_0	73.118	279	70	3	1	279	1	274	1.76e-150	424	neuralized-like protein 2	XP_025115364.1
g93.t1	6454_0:002daf	6454_0	42.796	465	242	11	1	448	1	458	6.9e-120	360	cytoplasmic tRNA 2-thiolation protein 2-A-like	XP_046375267.2
g94.t1	400727_0:0048fd	400727_0	87.5	112	14	0	10	121	179	290	6.47e-70	214	LOW QUALITY PROTEIN: translocon-associated protein subunit alpha-like	XP_025115368.1
g95.t1	1735272_0:005698	1735272_0	63.125	160	55	4	2	159	89	246	4.27e-65	202	uncharacterized protein LOC121366675	XP_041346962.1
g96.t1	6454_0:003f58	6454_0	43.925	107	60	0	11	117	216	322	1.3e-26	103	glutamate receptor-like	XP_048258591.1
g98.t1	6579_0:00325f	6579_0	33.333	387	251	4	259	644	209	589	2.94e-31	136	mucin-5AC-like	XP_033750624.1
g99.t1	400727_0:004f20	400727_0	89.595	173	17	1	1	173	1	172	1.73e-108	321	F-box-like/WD repeat-containing protein TBL1X	XP_025079859.1
g101.t1	6454_0:00290f	6454_0	48.451	355	162	6	18	357	3	351	4.33e-101	306	FMRFamide receptor-like	XP_046373928.1
g102.t1	6454_0:00290f	6454_0	48.169	355	163	6	18	357	3	351	1.75e-100	305	FMRFamide receptor-like	XP_046373928.1
g102.t2	6454_0:00290f	6454_0	47.486	358	164	6	18	360	3	351	1.92e-99	303	FMRFamide receptor-like	XP_046373928.1
g103.t1	36100_0:00664b	36100_0	46.561	189	98	2	1	189	61	246	3.5e-50	165	uncharacterized protein LOC124260773	XP_046551047.1
g108.t1	400727_0:0008da	400727_0	56.26	1278	421	27	1	1168	1	1250	0	1363	ubiquitin carboxyl-terminal hydrolase 8-like	XP_025080633.1
g109.t1	400727_0:002c1c	400727_0	41.662	3226	1738	46	210	3353	313	3476	0	2395	LOW QUALITY PROTEIN: uncharacterized protein LOC112567512	XP_025099991.1
g110.t1	400727_0:000b2b	400727_0	42.545	4950	2640	66	8	4833	81	4950	0	4023	uncharacterized protein LOC112558119 isoform X1	XP_025084115.1
g112.t1	36100_0:0021d0	36100_0	47.564	431	197	7	60	483	44	452	6.32e-127	381	ileal sodium/bile acid cotransporter-like	XP_046565745.1
g113.t1	400727_0:004699	400727_0	58.002	981	406	2	52	1030	49	1025	0	1194	valine--tRNA ligase-like isoform X1	XP_025115111.1
g114.t1	400727_0:004676	400727_0	69.246	517	149	5	48	561	35	544	0	748	DDB1- and CUL4-associated factor 11-like isoform X1	XP_025115257.1
g114.t2	400727_0:004676	400727_0	68.24	551	163	6	1	546	1	544	0	777	DDB1- and CUL4-associated factor 11-like isoform X1	XP_025115257.1
g114.t3	400727_0:004676	400727_0	68.24	551	163	6	1	546	1	544	0	777	DDB1- and CUL4-associated factor 11-like isoform X1	XP_025115257.1
g115.t1	400727_0:0046f3	400727_0	54.43	395	167	4	1	387	1	390	2.08e-136	408	ankycorbin-like	XP_025076429.1
g116.t1	400727_0:0049e2	400727_0	58.108	740	268	10	289	1017	2	710	0	796	LOW QUALITY PROTEIN: metabotropic glutamate receptor 4-like	XP_025076263.1
g117.t1	400727_0:0048ba	400727_0	47.925	530	173	24	1	470	1	487	4e-74	257	chromodomain-helicase-DNA-binding protein 8-like isoform X1	XP_025076424.1
g118.t1	400727_0:0048ba	400727_0	50.548	730	222	29	1	655	1	666	8.45e-115	383	chromodomain-helicase-DNA-binding protein 8-like isoform X1	XP_025076424.1
g119.t1	400727_0:0048ba	400727_0	78.118	1307	241	10	5	1301	1153	2424	0	2117	chromodomain-helicase-DNA-binding protein 8-like isoform X1	XP_025076424.1
g119.t2	400727_0:0048ba	400727_0	79.533	1285	240	9	5	1279	1153	2424	0	2132	chromodomain-helicase-DNA-binding protein 8-like isoform X1	XP_025076424.1
g119.t3	400727_0:0048ba	400727_0	79.922	1285	242	8	5	1286	1153	2424	0	2151	chromodomain-helicase-DNA-binding protein 8-like isoform X1	XP_025076424.1
g119.t4	400727_0:0048ba	400727_0	79.533	1285	240	9	5	1279	1153	2424	0	2132	chromodomain-helicase-DNA-binding protein 8-like isoform X1	XP_025076424.1
g121.t1	400727_0:00460e	400727_0	40.054	367	208	5	45	407	3	361	5.89e-75	253	E3 ubiquitin-protein ligase TRIM33-like	XP_025114415.1
g122.t1	36100_0:0020d8	36100_0	42.029	138	75	1	8	145	5	137	4.29e-38	129	conodipine-P3-like	XP_046565314.1
g123.t1	400727_0:0048a8	400727_0	57.877	292	92	2	3	283	65	336	1.16e-91	288	histamine H3 receptor-like	XP_025076081.1
g124.t1	6596_0:003e24	6596_0	53.636	110	51	0	4	113	540	649	1.23e-37	138	sushi, von Willebrand factor type A, EGF and pentraxin domain-containing protein 1-like	XP_045208979.1
g125.t1	400727_0:0024c4	400727_0	45.54	1379	668	18	111	1464	144	1464	0	1265	uncharacterized protein LOC112564805	XP_025095664.1
g126.t1	225164_0:00228b	225164_0	46	250	123	4	1	248	1	240	1.4e-72	224	V4AIS3_LOTGI	XP_009052406.1
g128.t1	400727_0:0049c9	400727_0	57.143	175	72	1	14	188	18	189	6.04e-71	216	LOW QUALITY PROTEIN: ADP-ribosylation factor-like	XP_025076397.1
g129.t1	400727_0:0049c9	400727_0	73.016	189	51	0	1	189	1	189	2.63e-104	300	LOW QUALITY PROTEIN: ADP-ribosylation factor-like	XP_025076397.1
g130.t1	225164_0:005b8d	225164_0	68.254	189	59	1	1	189	1	188	2.96e-97	282	V3YW81_LOTGI	XP_009067075.1
g131.t1	37623_0:0013ef	37623_0	41.538	260	152	0	1	260	21	280	3.94e-50	179	uncharacterized protein LOC125667016	XP_048756253.1
g132.t1	400727_0:00488c	400727_0	54.832	476	170	11	1273	1724	1	455	4.17e-95	319	apoptotic chromatin condensation inducer in the nucleus-like	XP_025076396.1
g132.t2	400727_0:00488c	400727_0	54.832	476	170	11	1274	1725	1	455	4.18e-95	319	apoptotic chromatin condensation inducer in the nucleus-like	XP_025076396.1
g132.t3	400727_0:00497a	400727_0	73.148	108	27	2	1	106	1	108	7.19e-40	164	serine/arginine repetitive matrix protein 2-like isoform X1	XP_025076390.1
g133.t1	400727_0:0048b3	400727_0	60.321	809	307	6	2	807	1	798	0	960	centrosomal protein of 89 kDa-like isoform X1	XP_025076393.1
g134.t1	37623_0:003c4b	37623_0	72.131	549	150	2	552	1100	1	546	0	831	uncharacterized protein LOC125680223	XP_048775620.1
g135.t1	400727_0:004904	400727_0	69.45	491	146	4	21	510	87	574	0	739	LOW QUALITY PROTEIN: acyloxyacyl hydrolase-like	XP_025116161.1
g135.t2	400727_0:004904	400727_0	68.157	559	173	4	29	587	21	574	0	833	LOW QUALITY PROTEIN: acyloxyacyl hydrolase-like	XP_025116161.1
g136.t1	400727_0:0047da	400727_0	90.984	122	11	0	1	122	1	122	2.54e-72	214	nuclear envelope phosphatase-regulatory subunit 1-like	XP_025115214.1
g136.t2	400727_0:0047da	400727_0	88.095	126	11	1	1	126	1	122	8.7e-70	207	nuclear envelope phosphatase-regulatory subunit 1-like	XP_025115214.1
g137.t1	400727_0:004a6d	400727_0	59.382	421	124	4	58	478	60	433	1.56e-153	462	LOW QUALITY PROTEIN: nuclear receptor coactivator 5-like	XP_025115213.1
g138.t1	400727_0:0047a5	400727_0	43.515	1172	525	49	1	1113	1	1094	0	691	zinc finger CCHC domain-containing protein 2-like	XP_025115238.1
g138.t2	400727_0:0047a5	400727_0	42.475	1196	533	47	1	1143	1	1094	0	684	zinc finger CCHC domain-containing protein 2-like	XP_025115238.1
g139.t1	400727_0:004830	400727_0	54.449	472	180	8	9	462	8	462	1.87e-163	472	LOW QUALITY PROTEIN: RNA-binding protein NOB1-like	XP_025115668.1
g140.t1	400727_0:004869	400727_0	80.425	848	132	5	1	822	1	840	0	1380	E3 ubiquitin-protein ligase	XP_025115666.1
g140.t2	400727_0:004869	400727_0	80.307	848	130	5	1	819	1	840	0	1380	E3 ubiquitin-protein ligase	XP_025115666.1
g142.t1	400727_0:00474c	400727_0	56.675	397	161	4	9	404	3	389	7.31e-155	445	A0A2T7NI49_POMCA	XP_025116053.1
g142.t2	400727_0:00474c	400727_0	61.097	401	141	4	4	403	3	389	5.94e-174	493	A0A2T7NI49_POMCA	XP_025116053.1
g142.t3	400727_0:00469a	400727_0	61.097	401	141	4	4	403	3	389	1.84e-175	497	uncharacterized protein LOC112576983	XP_025115676.1
g142.t4	400727_0:00469a	400727_0	62.095	401	137	4	4	403	3	389	5.01e-178	504	uncharacterized protein LOC112576983	XP_025115676.1
g143.t1	400727_0:00474c	400727_0	53.498	243	101	2	1	242	158	389	2.51e-83	256	A0A2T7NI49_POMCA	XP_025116053.1
g144.t1	400727_0:00474c	400727_0	55.03	338	138	3	3	340	66	389	3.91e-133	387	A0A2T7NI49_POMCA	XP_025116053.1
g144.t2	400727_0:00474c	400727_0	56.576	403	159	4	4	406	3	389	2.15e-165	472	A0A2T7NI49_POMCA	XP_025116053.1
g145.t1	400727_0:00112e	400727_0	80.488	697	136	0	2	698	3	699	0	1229	probable ATP-dependent RNA helicase DHX35	XP_025086245.1
g146.t1	6565_0:004aa9	6565_0	44.146	410	206	7	34	429	1	401	4.65e-105	322	FMRFamide receptor-like	XP_022336672.1
g147.t1	6500_0:0040d8	6500_0	63.529	85	31	0	56	140	798	882	3.24e-31	121	uncharacterized protein LOC106013459	XP_012944736.1
g148.t1	400727_0:00108f	400727_0	53.39	236	94	5	956	1187	342	565	2.82e-64	232	uncharacterized protein LOC112559328 isoform X1	XP_025086247.1
g148.t2	400727_0:00108f	400727_0	53.648	233	98	5	1041	1272	342	565	3.11e-64	232	uncharacterized protein LOC112559328 isoform X1	XP_025086247.1
g149.t1	400727_0:001164	400727_0	52.473	465	193	6	36	494	6	448	3.24e-155	452	LOW QUALITY PROTEIN: uncharacterized protein LOC112560779	XP_025088623.1
g150.t1	37623_0:0022c0	37623_0	52.433	1007	412	6	295	1300	743	1683	0	1049	uncharacterized protein LOC125668891	XP_048759286.1
g151.t1	400727_0:00477f	400727_0	63.115	610	217	6	1	606	1	606	0	788	Endonuclease/exonuclease/phosphatase family domain-containing protein 1	XP_025115643.1
g152.t1	6500_0:00234a	6500_0	69.061	362	94	2	1	344	1	362	0	515	leucine-rich repeat-containing protein 69-like isoform X1	XP_012939451.1
g153.t1	400727_0:004682	400727_0	76.947	1271	254	8	1	1246	1	1257	0	1929	pre-mRNA-splicing factor ATP-dependent RNA helicase PRP16-like	XP_025076061.1
g154.t1	400727_0:004ab0	400727_0	39.791	191	107	6	1	185	53	241	6.39e-30	114	membrane frizzled-related protein-like	XP_025115897.1
g155.t1	400727_0:004ab0	400727_0	43.478	207	111	5	73	276	44	247	1.15e-41	152	membrane frizzled-related protein-like	XP_025115897.1
g155.t2	400727_0:004ab0	400727_0	42.601	223	121	6	12	230	28	247	1.28e-43	156	membrane frizzled-related protein-like	XP_025115897.1
g156.t1	400727_0:0013c8	400727_0	31.631	705	401	17	6	686	1	648	8.45e-104	333	uncharacterized protein LOC112559387	XP_025086379.1
g157.t1	6596_0:00395c	6596_0	30.233	215	138	3	1	215	480	682	1.95e-24	103	uncharacterized protein LOC123556785	XP_045203695.1
g158.t1	6526_0:003a70	6526_0	32.642	386	237	8	32	410	72	441	4.46e-59	207	106070368	XP_013085710.1
g159.t1	400727_0:004914	400727_0	65.062	644	223	1	1	644	1	642	0	881	F-box domain-containing protein	XP_025076512.1
g160.t1	400727_0:004a2f	400727_0	80.21	859	165	2	1	855	1	858	0	1406	lon protease homolog 2, peroxisomal-like isoform X1	XP_025076508.1
g161.t1	400727_0:0047cf	400727_0	69.395	562	171	1	1	561	43	604	0	844	L-fucose kinase-like isoform X1	XP_025115274.1
g162.t1	400727_0:000a7c	400727_0	30.969	423	242	11	70	484	1134	1514	3.09e-48	184	uncharacterized protein LOC112555153	XP_025079185.1
g163.t1	36100_0:00723f	36100_0	58.12	117	49	0	1	117	1	117	1.7e-34	124	uncharacterized protein LOC124265285	XP_046556030.1
g164.t1	1735272_0:0044d5	1735272_0	66.346	104	35	0	2	105	94	197	5.72e-46	149	uncharacterized protein LOC121385807	XP_041372530.1
g164.t2	1735272_0:0044d5	1735272_0	65.574	122	42	0	4	125	76	197	4.98e-55	173	uncharacterized protein LOC121385807	XP_041372530.1
g165.t1	6500_0:00069e	6500_0	70.126	713	211	2	1	712	1	712	0	1039	ankyrin and armadillo repeat-containing protein-like	XP_012945818.1
g166.t1	1735272_0:004ced	1735272_0	57.641	373	132	6	2	374	3	349	1.13e-155	444	phosphatidylinositol transfer protein 3-like	XP_041375682.1
g167.t1	37623_0:0022c0	37623_0	52.23	1009	413	7	295	1302	743	1683	0	1041	uncharacterized protein LOC125668891	XP_048759286.1
g168.t1	400727_0:004985	400727_0	65.476	672	201	9	1	659	1	654	0	882	LOW QUALITY PROTEIN: serine/threonine-protein kinase Nek11-like	XP_025116260.1
g169.t1	400727_0:004888	400727_0	73.294	674	168	4	17	682	12	681	0	1056	anoctamin-10-like isoform X1	XP_025115851.1
g170.t1	400727_0:0048af	400727_0	49.44	536	260	9	81	613	5	532	3.57e-170	498	LRRCT domain-containing protein	XP_025115799.1
g171.t1	400727_0:004902	400727_0	44.177	249	116	3	35	261	14	261	2.64e-65	208	A0A2T7NIU9_POMCA	XP_025116012.1
g172.t1	1735272_0:004df3	1735272_0	40.056	709	336	17	5	694	23	661	3.11e-149	453	eukaryotic translation initiation factor 2-alpha kinase 1-like isoform X1	XP_041376122.1
g172.t2	1735272_0:004df3	1735272_0	39.861	720	343	18	17	716	12	661	2.88e-149	454	eukaryotic translation initiation factor 2-alpha kinase 1-like isoform X1	XP_041376122.1
g173.t1	6500_0:001039	6500_0	53.191	987	376	23	1	974	1	914	0	952	ubiquitin carboxyl-terminal hydrolase CYLD-like	XP_005094707.1
g174.t1	6596_0:001d83	6596_0	98.429	191	3	0	1	191	1	191	6.47e-140	390	cilia- and flagella-associated protein 20	XP_045192926.1
g175.t1	400727_0:004853	400727_0	67.32	459	150	0	11	469	13	471	0	650	uncharacterized protein LOC112576733	XP_025115189.1
g176.t1	400727_0:004887	400727_0	93.537	294	19	0	1	294	1	294	0	548	MPN domain-containing protein	XP_025115191.1
g177.t1	400727_0:004a6c	400727_0	49.444	360	170	5	1	355	1	353	2.18e-101	308	peroxisomal and mitochondrial division factor 1-like	XP_025115190.1
g179.t1	6596_0:004699	6596_0	40.686	204	107	5	1	199	1	195	4.14e-39	137	ribonuclease H-like	XP_045210549.1
g180.t1	37623_0:0022c0	37623_0	39.845	1029	531	14	60	1083	738	1683	0	684	uncharacterized protein LOC125668891	XP_048759286.1
g181.t1	37623_0:0022c0	37623_0	52.731	1007	409	6	295	1300	743	1683	0	1053	uncharacterized protein LOC125668891	XP_048759286.1
g182.t1	6500_0:001e10	6500_0	56.962	158	68	0	1	158	1	158	7.4e-53	168	uncharacterized protein LOC118477763	XP_035825901.1
g183.t1	6500_0:00281f	6500_0	71.681	113	32	0	1	113	260	372	5.78e-54	177	uncharacterized protein LOC101850577	XP_035826761.1
g184.t1	400727_0:00497f	400727_0	67.568	296	96	0	1	296	27	322	1.18e-155	440	methyltransferase-like protein 9 isoform X1	XP_025076062.1
g185.t1	37623_0:004f25	37623_0	63.717	113	41	0	1	113	152	264	1.34e-48	158	uncharacterized protein LOC125651253	XP_048735789.1
g186.t1	400727_0:004a62	400727_0	58.566	251	103	1	11	261	10	259	5.8e-107	313	uncharacterized protein LOC112553463	XP_025076468.1
g187.t1	400727_0:0047c8	400727_0	63.58	162	59	0	1	162	864	1025	7.83e-72	236	LOW QUALITY PROTEIN: GATOR complex protein WDR59-like	XP_025076466.1
g188.t1	400727_0:0047c8	400727_0	61.317	835	286	11	1	819	1	814	0	1022	LOW QUALITY PROTEIN: GATOR complex protein WDR59-like	XP_025076466.1
g189.t1	400727_0:0047a4	400727_0	98.87	354	4	0	1	354	1	354	0	734	guanine nucleotide-binding protein G(o) subunit alpha	XP_025076467.1
g190.t1	37623_0:005d03	37623_0	59.242	211	86	0	14	224	4	214	1.02e-85	257	uncharacterized protein LOC125656740	XP_048743286.1
g191.t1	400727_0:0046ca	400727_0	61.728	162	58	3	19	178	20	179	6.11e-69	211	uncharacterized protein LOC112576945	XP_025115611.1
g192.t1	400727_0:0048dc	400727_0	59.831	356	143	0	1	356	75	430	9.49e-158	452	flavin-containing monooxygenase FMO GS-OX-like 4 isoform X1	XP_025115606.1
g192.t2	400727_0:0048dc	400727_0	62.558	430	161	0	1	430	1	430	0	568	flavin-containing monooxygenase FMO GS-OX-like 4 isoform X1	XP_025115606.1
g193.t1	6579_0:003e19	6579_0	55.45	422	179	3	3	422	2	416	1.94e-176	502	LOW QUALITY PROTEIN: flavin-containing monooxygenase FMO GS-OX5-like	XP_033755055.1
g193.t2	400727_0:0048dc	400727_0	59.146	164	66	1	4	166	3	166	3.08e-68	216	flavin-containing monooxygenase FMO GS-OX-like 4 isoform X1	XP_025115606.1
g194.t1	6596_0:00108e	6596_0	50.725	138	62	3	6	143	725	856	1.06e-40	147	uncharacterized protein LOC123545536	XP_045187796.1
g195.t1	6596_0:0045e0	6596_0	43.455	191	106	2	1	190	63	252	1.01e-49	173	uncharacterized protein LOC123562259	XP_045210841.1
g196.t1	400727_0:003aa5	400727_0	40.382	681	384	11	202	874	127	793	1.96e-166	507	toll-like receptor 2	XP_025107037.1
g197.t1	400727_0:0008f9	400727_0	41.628	651	360	11	197	835	47	689	4.08e-164	496	toll-like receptor 13	XP_025083027.1
g198.t1	400727_0:0008f9	400727_0	41.911	649	355	13	297	933	48	686	3.66e-159	486	toll-like receptor 13	XP_025083027.1
g199.t1	6500_0:0004b6	6500_0	65.769	260	85	3	1	259	1958	2214	3.36e-100	325	uncharacterized protein LOC101857760	XP_035827449.1
g200.t1	400727_0:0042ab	400727_0	33.333	192	117	8	214	400	54	239	1.55e-22	102	uncharacterized protein LOC112575091 isoform X1	XP_025112445.1
g201.t1	400727_0:004796	400727_0	47.856	886	330	31	1	826	1	814	2.05e-158	523	zinc finger CCCH domain-containing protein 18-like	XP_025116159.1
g202.t1	400727_0:0049b9	400727_0	82.883	555	87	3	1	549	15	567	0	932	LOW QUALITY PROTEIN: beta-catenin-like protein 1	XP_025115605.1
g203.t1	400727_0:0046bb	400727_0	73.134	268	72	0	1	268	1	268	9.45e-144	406	cytochrome b-c1 complex subunit Rieske, mitochondrial-like	XP_025115610.1
g204.t1	400727_0:004a8b	400727_0	37.736	318	154	8	8	324	30	304	2.62e-48	167	chromo domain-containing protein cec-1-like isoform X1	XP_025115608.1
g204.t2	400727_0:004a8b	400727_0	37.771	323	157	8	13	334	25	304	6.16e-49	169	chromo domain-containing protein cec-1-like isoform X1	XP_025115608.1
g205.t1	37653_0:0029ba	37653_0	56.831	183	78	1	13	194	153	335	4.1e-68	215	RNA-directed DNA polymerase from mobile element jockey-like	XP_014782071.1
g206.t1	400727_0:004998	400727_0	34.854	2126	1058	73	307	2288	185	2127	0	970	LOW QUALITY PROTEIN: uncharacterized protein LOC112576974	XP_025115664.1
g207.t1	400727_0:004a1b	400727_0	57.307	349	147	2	33	379	54	402	8.53e-144	419	protein ABHD4-like isoform X2	XP_025115957.1
g207.t2	400727_0:004a1b	400727_0	57.307	349	147	2	14	360	54	402	9.01e-144	418	protein ABHD4-like isoform X2	XP_025115957.1
g209.t1	6500_0:0039d7	6500_0	41.02	490	265	11	60	545	1	470	2.24e-126	381	uncharacterized protein LOC118478562	XP_035828299.1
g211.t1	37623_0:0022c0	37623_0	52.433	1007	412	6	295	1300	743	1683	0	1049	uncharacterized protein LOC125668891	XP_048759286.1
g212.t1	400727_0:004a5e	400727_0	62.525	499	163	8	160	640	37	529	0	561	Friend leukemia integration 1 transcription factor-like isoform X1	XP_025076199.1
g212.t2	400727_0:004a5e	400727_0	59.719	499	161	9	160	624	37	529	3.39e-179	521	Friend leukemia integration 1 transcription factor-like isoform X1	XP_025076199.1
g213.t1	6526_0:003e82	6526_0	48.996	249	106	7	10	252	7	240	4.95e-72	225	SCP domain-containing protein	XP_013087333.1
g214.t1	400727_0:0049da	400727_0	49.077	271	137	1	18	287	48	318	1.81e-88	269	uncharacterized protein LOC112577102 isoform X1	XP_025115836.1
g217.t1	400727_0:004707	400727_0	72.727	132	36	0	1	132	1	132	8.31e-71	211	Cytochrome b5 heme-binding domain-containing protein	XP_025115936.1
g217.t2	6500_0:001ed7	6500_0	77.083	96	22	0	21	116	1	96	3.89e-53	166	cytochrome b5-like	XP_005099614.1
g218.t1	400727_0:004771	400727_0	68.966	232	67	2	5	231	1	232	8.66e-115	333	twisted gastrulation protein homolog 1-B-like	XP_025115911.1
g219.t1	400727_0:00482b	400727_0	62.019	208	74	2	11	218	16	218	3.55e-93	275	RING finger protein 166-like	XP_025076157.1
g220.t1	400727_0:004660	400727_0	80.282	284	54	1	9	292	96	377	1.22e-172	493	RNA pseudouridylate synthase domain-containing protein 2-like	XP_025076152.1
g221.t1	400727_0:004ac5	400727_0	68.342	995	260	16	1	958	32	1008	0	1153	DNA topoisomerase I, mitochondrial-like	XP_025076151.1
g222.t1	400727_0:0049d5	400727_0	89.855	138	14	0	4	141	1	138	3.45e-92	266	trafficking protein particle complex subunit 2-like protein	XP_025076159.1
g223.t1	400727_0:004a6e	400727_0	84.226	1008	156	2	1	1007	1	1006	0	1714	FACT complex subunit SPT16-like	XP_025076150.1
g224.t1	400727_0:004829	400727_0	76.857	350	74	3	1	348	1	345	0	558	aurora kinase B-like	XP_025076153.1
g225.t1	6454_0:0028b3	6454_0	98.879	446	5	0	1	446	1	446	0	932	tubulin beta chain	XP_046328620.1
g226.t1	400727_0:0048d5	400727_0	65.957	94	32	0	1	94	1	94	2.73e-44	141	dynein light chain roadblock-type 1-like	XP_025115181.1
g227.t1	6500_0:0037ee	6500_0	77.895	95	21	0	1	95	1	95	1.64e-51	159	dynein light chain roadblock-type 2	XP_005107827.1
g228.t1	1735272_0:00534f	1735272_0	58.793	381	157	0	2	382	148	528	7.4e-166	477	uncharacterized protein LOC121391659	XP_041379145.1
g229.t1	400727_0:0047eb	400727_0	67.636	275	89	0	1	275	205	479	1.18e-140	407	uncharacterized protein KIAA0895-like isoform X1	XP_025115283.1
g230.t1	6565_0:0000b7	6565_0	40.714	280	149	5	1	277	230	495	7.72e-65	213	uncharacterized protein LOC111106094	XP_022296330.1
g231.t1	1735272_0:001d23	1735272_0	41.406	128	68	1	8	135	122	242	5.82e-27	103	uncharacterized protein LOC121373011	XP_041355387.1
g231.t2	1735272_0:001d23	1735272_0	41.406	128	68	1	2	129	122	242	5.14e-27	103	uncharacterized protein LOC121373011	XP_041355387.1
g232.t1	400727_0:004928	400727_0	79.091	330	65	1	1	326	1	330	0	548	uncharacterized protein LOC112576786	XP_025115289.1
g233.t1	400727_0:0048b6	400727_0	66.276	341	112	2	1	338	1	341	1.38e-159	452	A0A2T7NIC2_POMCA	XP_025114986.1
g234.t1	400727_0:004686	400727_0	65.021	243	83	1	1	241	1	243	1.88e-116	335	Non-specific serine/threonine protein kinase	XP_025114989.1
g235.t1	400727_0:004892	400727_0	53.004	283	126	4	16	297	6	282	7.14e-92	278	neuroguidin-like	XP_025114988.1
g236.t1	400727_0:004825	400727_0	84.091	176	26	1	1	176	1	174	2.93e-109	311	ER membrane protein complex subunit 4	XP_025114990.1
g236.t2	400727_0:004825	400727_0	84.091	176	26	1	1	176	1	174	2.93e-109	311	ER membrane protein complex subunit 4	XP_025114990.1
g237.t1	400727_0:00468a	400727_0	67.568	1406	410	13	1	1387	1	1379	0	1845	protein fantom-like isoform X1	XP_025114979.1
g237.t2	400727_0:00468a	400727_0	67.769	1421	407	14	1	1412	1	1379	0	1868	protein fantom-like isoform X1	XP_025114979.1
g238.t1	400727_0:004781	400727_0	48.337	451	190	14	1	427	1	432	1.73e-97	306	iroquois-class homeodomain protein IRX-6-like	XP_025115987.1
g238.t2	400727_0:004781	400727_0	48.21	419	175	13	1	395	32	432	9.1e-89	283	iroquois-class homeodomain protein IRX-6-like	XP_025115987.1
g239.t1	400727_0:0047ac	400727_0	40.27	370	166	10	3	359	4	331	2.06e-68	222	iroquois-class homeodomain protein irx-2-like	XP_025116289.1
g240.t1	400727_0:004a06	400727_0	59.703	1278	475	13	144	1402	9	1265	0	1489	1-phosphatidylinositol 4,5-bisphosphate phosphodiesterase gamma-1-like	XP_025115229.1
g242.t1	400727_0:004a9d	400727_0	64.127	315	112	1	147	461	70	383	1.78e-155	449	uncharacterized protein LOC112576762	XP_025115233.1
g244.t1	400727_0:0048cc	400727_0	73.349	424	102	4	1	424	263	675	0	622	Transporter	XP_025115327.1
g244.t2	400727_0:0048cc	400727_0	74.856	696	154	6	1	696	1	675	0	1048	Transporter	XP_025115327.1
g245.t1	37623_0:00165d	37623_0	46.154	312	162	4	85	394	90	397	2.28e-85	268	uncharacterized protein LOC125668729 isoform X2	XP_048759059.1
g246.t1	6565_0:006047	6565_0	45.708	431	202	8	29	441	21	437	1.71e-119	361	uncharacterized protein LOC111105504	XP_022295544.1
g248.t1	400727_0:00474e	400727_0	58.357	706	236	20	1	698	19	674	0	673	uncharacterized protein LOC112576811	XP_025115348.1
g249.t1	225164_0:003947	225164_0	79.391	558	115	0	1	558	1	558	0	948	Glucose-6-phosphate isomerase	XP_009058260.1
g249.t2	225164_0:003947	225164_0	75.042	593	113	2	1	593	1	558	0	932	Glucose-6-phosphate isomerase	XP_009058260.1
g250.t1	400727_0:0047d7	400727_0	61.21	727	241	7	1	712	1	701	0	890	glycosylphosphatidylinositol anchor attachment 1 protein-like	XP_025115345.1
g250.t2	400727_0:0047d7	400727_0	60.989	728	242	8	1	713	1	701	0	884	glycosylphosphatidylinositol anchor attachment 1 protein-like	XP_025115345.1
g251.t1	400727_0:004797	400727_0	55.647	726	276	8	1	717	48	736	0	765	bifunctional polynucleotide phosphatase/kinase-like	XP_025115344.1
g251.t2	400727_0:004797	400727_0	54.886	747	291	8	13	750	27	736	0	769	bifunctional polynucleotide phosphatase/kinase-like	XP_025115344.1
g252.t1	400727_0:004a7c	400727_0	86.807	4692	595	6	1	4670	1	4690	0	8500	dynein heavy chain 5, axonemal-like isoform X2	XP_025115341.1
g253.t1	400727_0:004a7c	400727_0	73.944	4521	1124	12	1	4477	180	4690	0	7040	dynein heavy chain 5, axonemal-like isoform X2	XP_025115341.1
g254.t1	400727_0:004a7c	400727_0	56.322	87	36	1	14	100	21	105	3.46e-27	107	dynein heavy chain 5, axonemal-like isoform X2	XP_025115341.1
g255.t1	400727_0:004a0a	400727_0	83.632	446	71	2	1	446	1	444	0	783	vacuolar protein sorting-associated protein 4B-like	XP_025115293.1
g255.t2	400727_0:004a0a	400727_0	83.857	446	69	3	1	445	1	444	0	779	vacuolar protein sorting-associated protein 4B-like	XP_025115293.1
g256.t1	400727_0:00470d	400727_0	83.333	198	32	1	1	198	1	197	9.74e-122	345	NF-kappa-B inhibitor-interacting Ras-like protein 1	XP_025075955.1
g257.t1	400727_0:004abd	400727_0	81.496	508	93	1	1	508	1	507	0	889	alanine aminotransferase 2-like	XP_025115762.1
g258.t1	1735272_0:0049cd	1735272_0	68.06	670	184	8	8	673	4	647	0	940	epithelial splicing regulatory protein 1-like isoform X1	XP_041376013.1
g259.t1	400727_0:0048a6	400727_0	48.696	115	56	2	21	135	28	139	4.97e-26	98.2	39S ribosomal protein L52, mitochondrial-like	XP_025114580.1
g260.t1	400727_0:004673	400727_0	62.468	389	144	2	8	396	11	397	2.75e-172	489	F-box domain-containing protein	XP_025114579.1
g261.t1	400727_0:004673	400727_0	65.217	391	135	1	13	403	10	399	0	522	F-box domain-containing protein	XP_025114579.1
g262.t1	400727_0:0047fb	400727_0	62.302	695	203	12	1	664	1	667	0	797	protein phosphatase 1 regulatory inhibitor subunit 16B-like isoform X1	XP_025114573.1
g262.t2	400727_0:0047fb	400727_0	60.719	695	199	12	1	649	1	667	0	769	protein phosphatase 1 regulatory inhibitor subunit 16B-like isoform X1	XP_025114573.1
g262.t3	400727_0:0047fb	400727_0	64.317	695	211	11	1	686	1	667	0	813	protein phosphatase 1 regulatory inhibitor subunit 16B-like isoform X1	XP_025114573.1
g264.t1	400727_0:004791	400727_0	74.49	294	74	1	13	305	24	317	3.17e-168	472	cathepsin Z-like	XP_025115044.1
g265.t1	400727_0:004791	400727_0	65.157	287	99	1	22	307	31	317	1.13e-140	402	cathepsin Z-like	XP_025115044.1
g266.t1	6454_0:002cf8	6454_0	57.917	480	199	2	37	516	3	479	0	583	b(0,+)-type amino acid transporter 1-like	XP_046356604.2
g267.t1	400727_0:0046f0	400727_0	75.879	398	96	0	18	415	20	417	0	583	arylacetamide deacetylase-like isoform X1	XP_025115907.1
g268.t1	400727_0:004773	400727_0	88.048	251	30	0	1	251	1	251	1.99e-165	460	derlin-1-like	XP_025075988.1
g269.t1	400727_0:0049fb	400727_0	78.297	1069	225	3	1	1066	1	1065	0	1737	TBC1 domain family member 31-like	XP_025115905.1
g270.t1	400727_0:004792	400727_0	47.815	755	312	16	1	712	1	716	0	629	eukaryotic translation initiation factor 3 subunit A-like isoform X1	XP_025076113.1
g271.t1	400727_0:004766	400727_0	64.075	373	130	3	1	372	1	370	5.08e-172	486	39S ribosomal protein L3, mitochondrial-like	XP_025114752.1
g272.t1	400727_0:00443e	400727_0	65.541	148	51	0	18	165	1246	1393	1.07e-68	228	uncharacterized protein LOC112574716	XP_025111729.1
g274.t1	400727_0:0047ef	400727_0	46.154	364	169	12	107	450	5	361	8.54e-84	283	zinc finger CCCH domain-containing protein 13-like isoform X1	XP_025115827.1
g274.t2	400727_0:0047ef	400727_0	44.78	364	167	11	107	443	5	361	1.3e-82	280	zinc finger CCCH domain-containing protein 13-like isoform X1	XP_025115827.1
g274.t3	400727_0:0047ef	400727_0	44.78	364	166	12	107	442	5	361	3.63e-81	276	zinc finger CCCH domain-containing protein 13-like isoform X1	XP_025115827.1
g275.t1	6565_0:003ec9	6565_0	61.599	638	223	9	54	684	53	675	0	796	LOW QUALITY PROTEIN: phosphorylated CTD-interacting factor 1-like	XP_022343107.1
g276.t1	400727_0:00497c	400727_0	77.599	558	123	1	1	558	222	777	0	917	calcium-transporting ATPase type 2C member 1-like	XP_025115359.1
g276.t2	400727_0:00497c	400727_0	79.948	773	152	2	5	777	8	777	0	1292	calcium-transporting ATPase type 2C member 1-like	XP_025115359.1
g277.t1	1735272_0:004a96	1735272_0	47.42	1725	815	17	9	1724	605	2246	0	1563	rotatin-like	XP_041375404.1
g277.t2	1735272_0:004a96	1735272_0	48.343	1690	816	16	9	1689	605	2246	0	1580	rotatin-like	XP_041375404.1
g278.t1	400727_0:0047f2	400727_0	66.812	229	68	2	1	229	1	221	2.18e-112	325	A0A2T7NIT5_POMCA	XP_025115883.1
g279.t1	1735272_0:001e4f	1735272_0	45.985	137	71	1	1	137	1	134	4.48e-28	103	uncharacterized protein LOC121374552	XP_041357592.1
g280.t1	400727_0:0048f7	400727_0	49.715	527	195	11	17	528	45	516	6.09e-161	473	deoxynucleoside triphosphate triphosphohydrolase SAMHD1-like isoform X1	XP_025115815.1
g281.t1	6596_0:0027ad	6596_0	36.691	139	88	0	1	139	314	452	1.48e-24	100	uncharacterized protein LOC123552733	XP_045198407.1
g282.t1	400727_0:004e3b	400727_0	62.925	294	109	0	1	294	790	1083	3.04e-137	417	uncharacterized protein LOC112554472	XP_025078037.1
g283.t1	37623_0:0009fb	37623_0	40.816	147	77	2	1	138	71	216	2.4e-31	119	uncharacterized protein LOC125680578	XP_048776248.1
g284.t1	400727_0:0047ff	400727_0	63.594	217	78	1	6	221	25	241	4.9e-100	293	glutathione peroxidase 1-like	XP_025076456.1
g285.t1	1735272_0:00574b	1735272_0	48.78	123	59	2	1	122	214	333	3.84e-28	112	KRAB-A domain-containing protein 2-like	XP_041347189.1
g286.t1	400727_0:0047f1	400727_0	66.522	693	230	1	20	712	38	728	0	984	protein arginine N-methyltransferase 7-like	XP_025115886.1
g287.t1	400727_0:004794	400727_0	74.047	551	138	1	1	546	1	551	0	877	NEDD8-activating enzyme E1 regulatory subunit-like isoform X1	XP_025115673.1
g287.t2	400727_0:004794	400727_0	74.229	551	142	0	1	551	1	551	0	884	NEDD8-activating enzyme E1 regulatory subunit-like isoform X1	XP_025115673.1
g287.t3	400727_0:004794	400727_0	72.777	551	136	1	1	537	1	551	0	859	NEDD8-activating enzyme E1 regulatory subunit-like isoform X1	XP_025115673.1
g288.t1	400727_0:0047c3	400727_0	73.228	254	67	1	1	254	1	253	7.34e-138	390	type 1 phosphatidylinositol 4,5-bisphosphate 4-phosphatase-like isoform X1	XP_025114976.1
g289.t1	1735272_0:0056c5	1735272_0	51.654	393	185	3	1	389	1	392	6.82e-138	419	tigger transposable element-derived protein 2-like	XP_041347019.1
g290.t1	400727_0:004804	400727_0	55.435	368	133	6	355	700	200	558	2.95e-126	389	CBM21 domain-containing protein	XP_025115646.1
g291.t1	1735272_0:00405f	1735272_0	64.623	212	75	0	73	284	52	263	2e-98	292	uncharacterized protein LOC121385503	XP_041372139.1
g291.t2	1735272_0:00405f	1735272_0	64.623	212	75	0	86	297	52	263	1.43e-98	293	uncharacterized protein LOC121385503	XP_041372139.1
g293.t1	400727_0:0046e3	400727_0	60.588	340	129	4	17	354	108	444	5.2e-143	415	GH16 domain-containing protein	XP_025116061.1
g293.t2	400727_0:0046e3	400727_0	61.261	333	124	4	23	353	115	444	1.68e-142	414	GH16 domain-containing protein	XP_025116061.1
g293.t3	400727_0:0046e3	400727_0	60.294	340	130	4	17	354	108	444	1.62e-142	414	GH16 domain-containing protein	XP_025116061.1
g294.t1	400727_0:004929	400727_0	52.217	203	79	4	1	201	70	256	2.1e-61	195	probable E3 SUMO-protein ligase RNF212 isoform X1	XP_025115887.1
g296.t1	1735272_0:00392c	1735272_0	55.924	422	184	2	18	439	69	488	1.34e-177	513	uncharacterized protein LOC121382865	XP_041368429.1
g299.t1	400727_0:0046cb	400727_0	58.734	853	268	28	281	1081	255	1075	0	815	uncharacterized protein LOC112553153 isoform X1	XP_025075967.1
g299.t2	400727_0:0046cb	400727_0	58.734	853	268	28	280	1080	255	1075	0	815	uncharacterized protein LOC112553153 isoform X1	XP_025075967.1
g300.t1	1735272_0:003a0e	1735272_0	48.694	536	255	10	1	528	1	524	0	541	DBH-like monooxygenase protein 2 homolog	XP_041368430.1
g301.t1	1735272_0:00392c	1735272_0	50.769	520	247	8	5	519	55	570	0	548	uncharacterized protein LOC121382865	XP_041368429.1
g302.t1	6500_0:002b42	6500_0	62.844	218	80	1	1	218	340	556	3.94e-95	301	uncharacterized protein K02A2.6-like	XP_005103686.2
g303.t1	400727_0:00341c	400727_0	45.775	568	293	9	8	567	7	567	1.64e-177	520	uncharacterized protein LOC112570227	XP_025104355.1
g303.t2	400727_0:00341c	400727_0	45.775	568	293	9	8	567	7	567	4.16e-177	521	uncharacterized protein LOC112570227	XP_025104355.1
g303.t3	400727_0:00341c	400727_0	45.775	568	293	9	8	567	7	567	4.16e-177	521	uncharacterized protein LOC112570227	XP_025104355.1
g303.t4	400727_0:00341c	400727_0	45.775	568	293	9	20	579	7	567	6.72e-177	521	uncharacterized protein LOC112570227	XP_025104355.1
g303.t5	400727_0:00341c	400727_0	45.775	568	293	9	23	582	7	567	4.65e-177	521	uncharacterized protein LOC112570227	XP_025104355.1
g304.t1	400727_0:0047b5	400727_0	63.964	222	75	2	1	222	1	217	8.63e-101	294	Fanconi anemia core complex-associated protein 24-like	XP_025115421.1
g305.t1	400727_0:004926	400727_0	84.083	289	46	0	1	289	1	289	0	522	syntaxin-16-like	XP_025115420.1
g307.t1	400727_0:0047d5	400727_0	50.165	303	112	7	513	812	428	694	6.36e-81	277	NEDD4-binding protein 1-like	XP_025116032.1
g308.t1	400727_0:004753	400727_0	66.75	400	128	2	1	398	1	397	0	565	TPT domain-containing protein	XP_025116033.1
g309.t1	400727_0:0048d4	400727_0	56.506	1414	509	26	1	1352	1	1370	0	1495	F-actin-uncapping protein LRRC16A-like isoform X1	XP_025116013.1
g309.t2	400727_0:0048d4	400727_0	56.506	1414	509	26	1	1352	1	1370	0	1494	F-actin-uncapping protein LRRC16A-like isoform X1	XP_025116013.1
g311.t1	400727_0:0048e7	400727_0	49.007	151	73	3	1	148	222	371	1.47e-39	139	chymotrypsin-like elastase family member 1	XP_025076380.1
g312.t1	400727_0:004737	400727_0	50	246	83	5	100	344	31	237	2.29e-73	229	brain-specific serine protease 4-like	XP_025116127.1
g312.t2	400727_0:004737	400727_0	50	246	83	5	100	344	31	237	2.29e-73	229	brain-specific serine protease 4-like	XP_025116127.1
g313.t1	400727_0:00475f	400727_0	57.214	201	86	0	218	418	189	389	3.26e-78	250	ovochymase-2-like	XP_025116126.1
g314.t1	6454_0:002d38	6454_0	41.226	359	169	7	2	355	22	343	1.7e-81	255	serine proteinase stubble-like	XP_046333457.1
g314.t2	6454_0:002d38	6454_0	41.019	373	177	8	11	378	9	343	6.44e-83	259	serine proteinase stubble-like	XP_046333457.1
g315.t1	6500_0:003f29	6500_0	62.5	160	59	1	6	164	155	314	2.5e-64	202	prolyl 4-hydroxylase subunit alpha-3-like	XP_012944443.1
g316.t1	6500_0:000f18	6500_0	36.422	464	271	8	60	515	92	539	8.83e-88	283	prolyl 4-hydroxylase subunit alpha-2	XP_035824621.1
g316.t2	6500_0:000f18	6500_0	34.046	561	333	13	12	560	4	539	5.46e-90	290	prolyl 4-hydroxylase subunit alpha-2	XP_035824621.1
g317.t1	6454_0:002d02	6454_0	39.85	532	283	8	2	515	4	516	4.18e-135	404	F-box only protein 15-like	XP_046361755.1
g318.t1	400727_0:004864	400727_0	64.932	365	126	1	224	586	38	402	1.25e-173	500	Rab-GAP TBC domain-containing protein	XP_025076352.1
g318.t2	400727_0:004864	400727_0	64.932	365	126	1	232	594	38	402	1.54e-173	501	Rab-GAP TBC domain-containing protein	XP_025076352.1
g319.t1	1735272_0:004a06	1735272_0	57.634	465	192	2	4	468	2	461	0	573	diacylglycerol O-acyltransferase 1-like isoform X1	XP_041375124.1
g320.t1	400727_0:004821	400727_0	80.995	563	104	2	1	561	1	562	0	960	SUMO-activating enzyme subunit	XP_025076343.1
g320.t2	400727_0:004821	400727_0	75.51	637	145	6	1	634	1	629	0	988	SUMO-activating enzyme subunit	XP_025076343.1
g321.t1	400727_0:0047e2	400727_0	56.044	364	158	1	1	362	1	364	8.28e-148	424	HAUS augmin-like complex subunit 4 isoform X1	XP_025076359.1
g322.t1	400727_0:0046de	400727_0	67.577	293	94	1	1	293	1	292	2.22e-150	426	uncharacterized protein LOC112553391 isoform X1	XP_025076364.1
g323.t1	400727_0:004a67	400727_0	42.395	927	439	22	13	920	14	864	0	630	RTP1_C1 domain-containing protein	XP_025076340.1
g324.t1	400727_0:004968	400727_0	60	400	134	6	567	964	451	826	1.83e-147	461	Alpha-type protein kinase domain-containing protein	XP_025115315.1
g325.t1	6500_0:00281f	6500_0	70.833	72	21	0	1	72	301	372	1.08e-29	112	uncharacterized protein LOC101850577	XP_035826761.1
g326.t1	6500_0:00281f	6500_0	60.355	169	67	0	44	212	110	278	1.89e-60	196	uncharacterized protein LOC101850577	XP_035826761.1
g327.t1	400727_0:004873	400727_0	93.878	98	6	0	1	98	1	98	5.23e-63	191	small nuclear ribonucleoprotein Sm D1-like	XP_025115065.1
g329.t1	37623_0:003c4b	37623_0	61.438	153	58	1	1	153	1	152	2.55e-59	199	uncharacterized protein LOC125680223	XP_048775620.1
g330.t1	6500_0:00069b	6500_0	49.387	326	154	4	11	332	12	330	3.31e-107	319	D-aspartate oxidase-like	XP_005091243.1
g330.t2	6500_0:00069b	6500_0	48.773	326	156	4	11	332	12	330	1.54e-104	312	D-aspartate oxidase-like	XP_005091243.1
g331.t1	400727_0:00476c	400727_0	56.637	113	47	1	6	118	816	926	1.13e-41	149	protein FAN-like	XP_025115013.1
g332.t1	400727_0:00465d	400727_0	51.21	496	196	10	5	488	7	468	3.7e-160	465	A0A2T7NI74_POMCA	XP_025076415.1
g333.t1	400727_0:00499c	400727_0	76.758	327	73	2	2	325	3	329	6.84e-180	560	LOW QUALITY PROTEIN: RNA polymerase II subunit A C-terminal domain phosphatase-like	XP_025115835.1
g334.t1	1735272_0:0044d5	1735272_0	65.385	104	36	0	2	105	94	197	7.74e-44	144	uncharacterized protein LOC121385807	XP_041372530.1
g335.t1	400727_0:004951	400727_0	68.338	379	102	10	1	370	168	537	1.42e-162	469	T-box transcription factor TBX20-like	XP_025115591.1
g335.t2	400727_0:004951	400727_0	67.979	381	102	11	1	372	168	537	2.02e-160	463	T-box transcription factor TBX20-like	XP_025115591.1
g336.t1	400727_0:004a55	400727_0	87.029	239	31	0	1	239	1	239	1.33e-157	439	dolichol-phosphate mannosyltransferase subunit 1-like	XP_025114948.1
g337.t1	400727_0:00480a	400727_0	54.187	203	92	1	30	232	17	218	2.97e-73	224	ribonuclease P protein subunit p29-like	XP_025114949.1
g338.t1	400727_0:004818	400727_0	62.985	335	116	3	2	332	1	331	6.09e-159	450	3-ketodihydrosphingosine reductase-like isoform X1	XP_025114933.1
g339.t1	400727_0:0049c1	400727_0	66.493	767	238	10	1	754	1	761	0	1058	zinc finger protein 652-like	XP_025114928.1
g339.t2	400727_0:0049c1	400727_0	66.578	754	233	10	1	741	14	761	0	1042	zinc finger protein 652-like	XP_025114928.1
g340.t1	6454_0:002d03	6454_0	42.762	601	320	8	24	603	5	602	7.42e-163	481	kelch-like protein 26	XP_046329574.1
g341.t1	1735272_0:0049ea	1735272_0	57.977	257	103	2	1	255	1	254	1.16e-103	305	AN1-type zinc finger protein 1-like	XP_041376004.1
g342.t1	6454_0:0046d4	6454_0	40.722	194	103	5	25	217	22	204	2.45e-34	131	bactericidal permeability-increasing protein-like	XP_046381035.2
g342.t2	6454_0:0046d4	6454_0	40.722	194	103	5	25	217	22	204	2.06e-34	131	bactericidal permeability-increasing protein-like	XP_046381035.2
g344.t1	400727_0:00472b	400727_0	77.701	435	78	6	1	431	70	489	0	608	neuronal acetylcholine receptor subunit beta-2-like isoform X1	XP_025076408.1
g345.t1	400727_0:004778	400727_0	78.246	285	61	1	13	297	2	285	3.64e-163	457	aquaporin-4-like	XP_025115756.1
g346.t1	6454_0:001c63	6454_0	38.317	1010	555	21	72	1049	254	1227	0	654	uncharacterized protein LOC124143727	XP_046368741.1
g347.t1	6454_0:001c63	6454_0	35.64	289	171	7	1	285	950	1227	5.44e-41	154	uncharacterized protein LOC124143727	XP_046368741.1
g348.t1	400727_0:004a8c	400727_0	58.318	559	226	2	12	566	42	597	0	709	cholinesterase 2-like isoform X1	XP_025115424.1
g350.t1	400727_0:004876	400727_0	36.252	731	403	23	1	706	20	712	8.06e-131	416	uncharacterized protein LOC112577292	XP_025116128.1
g351.t1	6454_0:0057ec	6454_0	61.14	193	71	3	1	189	744	936	2.54e-70	234	uncharacterized protein K02A2.6-like	XP_046328438.2
g352.t1	400727_0:0046df	400727_0	54.255	470	213	2	13	481	15	483	0	520	bactericidal permeability-increasing protein-like	XP_025114931.1
g353.t1	400727_0:0049a3	400727_0	78.889	180	33	2	1	175	361	540	2.9e-98	296	GTP-binding protein RAD-like	XP_025115483.1
g354.t1	400727_0:004a61	400727_0	57.643	314	129	2	1	311	1	313	2.69e-133	384	transmembrane protein 231-like	XP_025115497.1
g355.t1	400727_0:004917	400727_0	33.043	230	132	8	10	233	4	217	1.07e-28	110	protein NipSnap homolog 3A-like	XP_025076202.1
g355.t2	400727_0:004917	400727_0	33.641	217	128	7	24	234	11	217	1.09e-28	110	protein NipSnap homolog 3A-like	XP_025076202.1
g356.t1	1735272_0:004cf7	1735272_0	40.169	473	194	10	1	467	147	536	2.24e-90	289	KRAB-A domain-containing protein 2-like	XP_041376756.1
g357.t1	400727_0:00481a	400727_0	49.43	263	115	2	12	274	6	250	5.9e-81	247	Nudix hydrolase domain-containing protein	XP_025114594.1
g358.t1	400727_0:00479c	400727_0	59.806	928	337	5	6	907	1	918	0	1159	uncharacterized protein LOC112576570	XP_025114903.1
g359.t1	400727_0:0049d2	400727_0	60.87	713	269	8	97	804	2	709	0	826	latent-transforming growth factor beta-binding protein 4-like isoform X1	XP_025115164.1
g360.t1	1735272_0:001da4	1735272_0	66.066	610	207	0	114	723	1	610	0	863	uncharacterized protein LOC121373072	XP_041355451.1
g361.t1	6596_0:00703c	6596_0	61.842	304	113	2	1	304	1	301	5.2e-127	370	MFS-type transporter clz9-like	XP_045172859.1
g362.t1	400727_0:0046ce	400727_0	65.753	73	23	2	12	82	13	85	2.46e-25	100	uncharacterized protein LOC112576814	XP_025115352.1
g365.t1	400727_0:004867	400727_0	63.38	284	104	0	7	290	2	285	2.3e-133	382	uncharacterized protein F13E9.13, mitochondrial-like	XP_025115745.1
g366.t1	400727_0:0046c0	400727_0	42.296	331	162	7	1	307	1	326	3.16e-75	249	G1/S-specific cyclin-E2-like isoform X1	XP_025115741.1
g367.t1	400727_0:004940	400727_0	84.925	199	30	0	1	199	1	199	1.6e-121	345	Charged multivesicular body protein 1a	XP_025076566.1
g370.t1	6454_0:002cbf	6454_0	52.031	2462	1058	34	1	2377	1	2424	0	2413	piezo-type mechanosensitive ion channel component 1-like isoform X1	XP_048254867.1
g371.t1	400727_0:004960	400727_0	62.5	184	69	0	1	184	1	184	6.49e-79	236	uncharacterized protein LOC112553504	XP_025076567.1
g373.t1	400727_0:004798	400727_0	76.791	349	81	0	1	349	1	349	0	583	A0A2T7NID5_POMCA	XP_025076559.1
g374.t1	400727_0:004a42	400727_0	63.519	233	82	1	6	235	37	269	3.12e-110	320	thymidine kinase 2, mitochondrial-like isoform X1	XP_025076561.1
g374.t2	400727_0:004a42	400727_0	63.519	233	82	1	36	265	37	269	7.18e-110	321	thymidine kinase 2, mitochondrial-like isoform X1	XP_025076561.1
g375.t1	400727_0:004728	400727_0	56.438	466	174	4	1	463	1	440	1.22e-158	469	poly	XP_025115797.1
g376.t1	400727_0:004728	400727_0	82.911	158	27	0	1	158	583	740	2.62e-86	270	poly	XP_025115797.1
g377.t1	400727_0:0046aa	400727_0	87.132	917	110	4	1	917	1	909	0	1520	E3 ubiquitin-protein ligase MARCH6-like	XP_025115788.1
g378.t1	400727_0:004a9c	400727_0	68.812	404	119	2	17	418	6	404	0	595	WD_REPEATS_REGION domain-containing protein	XP_025115798.1
g379.t1	400727_0:0046f8	400727_0	95.726	889	38	0	1	889	1	889	0	1782	splicing factor 3B subunit 3-like	XP_025115786.1
g379.t2	400727_0:0046f8	400727_0	92.933	1217	86	0	1	1217	1	1217	0	2352	splicing factor 3B subunit 3-like	XP_025115786.1
g380.t1	400727_0:0049ba	400727_0	89.706	272	25	2	1	271	1	270	5.58e-168	468	transcriptional regulator ERG homolog	XP_025115137.1
g381.t1	400727_0:00443e	400727_0	63.871	155	56	0	126	280	1239	1393	3.07e-67	229	uncharacterized protein LOC112574716	XP_025111729.1
g382.t1	400727_0:004782	400727_0	65.952	420	115	9	244	659	346	741	3.58e-169	504	transcriptional regulator ERG-like isoform X1	XP_025114923.1
g382.t2	400727_0:004782	400727_0	50.265	754	295	27	60	788	43	741	0	555	transcriptional regulator ERG-like isoform X1	XP_025114923.1
g383.t1	37623_0:0022c0	37623_0	52.234	1007	414	6	295	1300	743	1683	0	1044	uncharacterized protein LOC125668891	XP_048759286.1
g384.t1	37623_0:0022c0	37623_0	52.637	986	401	5	10	995	764	1683	0	1038	uncharacterized protein LOC125668891	XP_048759286.1
g385.t1	400727_0:00491a	400727_0	66.917	266	83	2	9	270	10	274	6.26e-132	377	A0A2T7NIZ7_POMCA	XP_025115592.1
g385.t2	400727_0:00491a	400727_0	64.151	265	75	2	9	253	10	274	3.25e-122	352	A0A2T7NIZ7_POMCA	XP_025115592.1
g386.t1	400727_0:0046a8	400727_0	64.706	187	61	2	1	182	1	187	3.13e-77	234	biogenesis of lysosome-related organelles complex 1 subunit 4-like	XP_025115596.1
g387.t1	400727_0:00483e	400727_0	44.478	1340	636	28	736	2006	673	1973	0	1078	LOW QUALITY PROTEIN: NFX1-type zinc finger-containing protein 1-like	XP_025114684.1
g387.t2	400727_0:00483e	400727_0	44.478	1340	636	28	728	1998	673	1973	0	1077	LOW QUALITY PROTEIN: NFX1-type zinc finger-containing protein 1-like	XP_025114684.1
g388.t1	400727_0:00499d	400727_0	59.044	774	292	9	26	797	12	762	0	927	LOW QUALITY PROTEIN: uncharacterized protein LOC112553218	XP_025076084.1
g388.t2	400727_0:00499d	400727_0	59.044	774	292	9	9	780	12	762	0	926	LOW QUALITY PROTEIN: uncharacterized protein LOC112553218	XP_025076084.1
g389.t1	400727_0:000a5a	400727_0	41.117	197	106	6	60	255	65	252	2.63e-42	148	uncharacterized protein LOC112557318	XP_025082884.1
g390.t1	400727_0:0025c1	400727_0	45.342	161	84	3	88	246	113	271	5.11e-40	144	uncharacterized protein LOC112566859 isoform X1	XP_025099049.1
g391.t1	6454_0:0026d1	6454_0	58.333	240	100	0	3	242	28	267	1.27e-103	306	aquaporin AQPAe.a-like	XP_046346463.2
g392.t1	6596_0:0025be	6596_0	45.091	275	134	6	23	294	8	268	9.58e-57	202	uncharacterized protein LOC123552889	XP_045198570.1
g393.t1	400727_0:0049ff	400727_0	53.376	311	139	3	30	340	36	340	9.72e-114	336	A0A2T7NJV9_POMCA	XP_025115737.1
g394.t1	400727_0:0046a0	400727_0	43.7	373	201	5	321	685	266	637	1.92e-93	306	zinc finger protein 708-like	XP_025116130.1
g395.t1	400727_0:00486b	400727_0	63.224	794	218	19	10	787	9	744	0	920	copine-3-like	XP_025114929.1
g395.t2	400727_0:00486b	400727_0	63.224	794	218	19	151	928	9	744	0	922	copine-3-like	XP_025114929.1
g396.t1	400727_0:004a41	400727_0	46.803	391	147	10	1	387	12	345	2.95e-84	298	uncharacterized protein LOC112553489 isoform X1	XP_025076523.1
g396.t2	400727_0:004a41	400727_0	35.22	636	293	22	528	1102	405	982	7.31e-65	241	uncharacterized protein LOC112553489 isoform X1	XP_025076523.1
g397.t1	400727_0:004706	400727_0	78.344	157	34	0	1	157	1	157	1.1e-74	224	MARVEL domain-containing protein	XP_025076525.1
g398.t1	400727_0:004817	400727_0	40.83	458	183	12	1	451	1	377	6.03e-92	286	uncharacterized protein LOC112576412	XP_025114571.1
g399.t1	1735272_0:003158	1735272_0	45.045	111	54	3	9	117	6	111	1.94e-25	95.1	uncharacterized protein LOC121379221	XP_041363665.1
g400.t1	400727_0:0046dc	400727_0	54.587	218	87	4	683	899	509	715	2.23e-58	216	CENP-T_C domain-containing protein	XP_025114562.1
g401.t1	400727_0:0046b5	400727_0	63.91	133	46	2	1	133	3	133	8.31e-58	178	nuclear transport factor 2-like	XP_025114572.1
g402.t1	400727_0:004a32	400727_0	93.103	232	16	0	1	232	1	232	1.58e-164	457	proteasome subunit alpha type-7-like	XP_025076160.1
g403.t1	400727_0:004a5f	400727_0	67.456	169	45	2	1	164	1	164	2.37e-55	201	protein SSXT-like	XP_025115169.1
g404.t1	1735272_0:004c99	1735272_0	41.417	367	190	12	1	357	1	352	1.92e-84	265	proline-rich transmembrane protein 4-like	XP_041376498.1
g405.t1	6454_0:002c32	6454_0	44.014	284	152	5	9	291	185	462	5.97e-80	255	uncharacterized protein LOC124135391	XP_046356663.2
g407.t1	400727_0:00494c	400727_0	34.146	451	229	9	21	470	14	397	1.78e-79	266	TIR domain-containing protein	XP_025076094.1
g408.t1	400727_0:004900	400727_0	35.276	326	202	5	49	369	19	340	1.64e-55	190	G_PROTEIN_RECEP_F1_2 domain-containing protein	XP_025075933.1
g409.t1	36100_0:00723f	36100_0	54.815	135	57	1	52	182	20	154	4.06e-34	124	uncharacterized protein LOC124265285	XP_046556030.1
g410.t1	1735272_0:0044d5	1735272_0	62.195	82	30	1	40	120	116	197	6.44e-28	103	uncharacterized protein LOC121385807	XP_041372530.1
g411.t1	400727_0:00483e	400727_0	44.483	1450	651	29	45	1445	540	1884	0	1168	LOW QUALITY PROTEIN: NFX1-type zinc finger-containing protein 1-like	XP_025114684.1
g411.t2	400727_0:00483e	400727_0	44.69	1450	648	31	103	1503	540	1884	0	1169	LOW QUALITY PROTEIN: NFX1-type zinc finger-containing protein 1-like	XP_025114684.1
g416.t1	400727_0:0047d2	400727_0	43.485	660	339	14	9	656	20	657	7.56e-172	509	TIR domain-containing protein	XP_025115561.1
g419.t1	400727_0:00494c	400727_0	40.246	733	333	18	6	730	19	654	7.29e-153	463	TIR domain-containing protein	XP_025076094.1
g420.t1	400727_0:004713	400727_0	62.087	575	208	10	11	582	77	644	0	686	uncharacterized protein LOC112577430 isoform X1	XP_025116283.1
g421.t1	400727_0:00494c	400727_0	43.593	718	308	13	70	783	28	652	5.28e-180	536	TIR domain-containing protein	XP_025076094.1
g422.t1	6500_0:00281f	6500_0	58.407	113	47	0	1	113	260	372	1.51e-39	139	uncharacterized protein LOC101850577	XP_035826761.1
g423.t1	400727_0:0047d2	400727_0	47.13	662	316	12	63	717	22	656	0	553	TIR domain-containing protein	XP_025115561.1
g424.t1	6500_0:000bc9	6500_0	50	136	58	5	13	142	75	206	4.18e-22	90.5	uncharacterized protein LOC106011114	XP_012935045.1
g425.t1	400727_0:0049a5	400727_0	49.235	327	142	8	1	321	1	309	1.31e-79	249	ankyrin repeat domain-containing protein SOWAHA-like	XP_025076100.1
g426.t1	400727_0:004a20	400727_0	58.076	811	286	9	1	782	1	786	0	943	tRNA (cytosine(34)-C(5))-methyltransferase-like	XP_025076091.1
g426.t2	400727_0:004a20	400727_0	58.076	811	286	9	22	803	1	786	0	944	tRNA (cytosine(34)-C(5))-methyltransferase-like	XP_025076091.1
g427.t1	225164_0:005cdd	225164_0	47.679	237	124	0	1	237	11	247	8.41e-81	248	Alpha-type protein kinase domain-containing protein	XP_009067400.1
g428.t1	400727_0:004786	400727_0	64.548	409	143	2	7	415	5	411	0	572	putative tyrosinase-like protein tyr-3	XP_025114901.1
g429.t1	400727_0:004a75	400727_0	81.655	278	51	0	1	278	1	278	9.46e-178	493	TMEM189_B_dmain domain-containing protein	XP_025115560.1
g430.t1	400727_0:004793	400727_0	73.714	350	92	0	48	397	38	387	0	529	mitochondrial ribosome-associated GTPase 2-like	XP_025115559.1
g431.t1	400727_0:00495d	400727_0	50.755	530	208	9	20	506	12	531	1.15e-167	488	IRF tryptophan pentad repeat domain-containing protein	XP_025115554.1
g431.t2	400727_0:00495d	400727_0	51.167	514	199	8	6	476	11	515	2.92e-167	486	IRF tryptophan pentad repeat domain-containing protein	XP_025115554.1
g432.t1	6500_0:0030de	6500_0	47.382	382	151	9	1	355	1	359	1.34e-109	332	uncharacterized protein LOC106012728	XP_012941975.1
g432.t2	400727_0:00488a	400727_0	82.979	94	16	0	42	135	36	129	1.71e-51	162	uncharacterized protein C20orf24 homolog	XP_025115940.1
g433.t1	6454_0:0028eb	6454_0	50.433	462	197	6	35	478	21	468	2.39e-163	473	acid phosphatase type 7-like	XP_046334960.2
g433.t2	6454_0:0028eb	6454_0	50.433	462	197	6	26	469	21	468	2.12e-163	473	acid phosphatase type 7-like	XP_046334960.2
g434.t1	400727_0:0047cd	400727_0	80	200	31	2	1	192	1	199	5.52e-107	307	E3 ubiquitin-protein ligase ZNRF2-like isoform X1	XP_025115235.1
g435.t1	400727_0:004677	400727_0	77.629	447	99	1	1	447	1	446	0	682	LOW QUALITY PROTEIN: putative sodium-coupled neutral amino acid transporter 7	XP_025115370.1
g436.t1	400727_0:004874	400727_0	48.636	843	427	3	54	895	25	862	0	779	toll-like receptor 3	XP_025115215.1
g437.t1	6500_0:0012bb	6500_0	37.413	286	164	6	52	331	75	351	1.84e-61	202	galactoside alpha-(1,2)-fucosyltransferase 2 isoform X1	XP_035824907.1
g437.t2	6500_0:0012bb	6500_0	38.462	260	145	6	1	254	101	351	5.19e-57	188	galactoside alpha-(1,2)-fucosyltransferase 2 isoform X1	XP_035824907.1
g438.t1	1735272_0:001da4	1735272_0	69.508	610	186	0	668	1277	1	610	0	910	uncharacterized protein LOC121373072	XP_041355451.1
g440.t1	6579_0:001d26	6579_0	37.333	300	180	3	28	324	31	325	4e-61	207	acetylcholine receptor subunit alpha-L1-like	XP_033739304.1
g441.t1	400727_0:004727	400727_0	35.849	265	167	1	231	495	58	319	4.19e-52	187	neuronal acetylcholine receptor subunit alpha-7-like	XP_025115755.1
g441.t2	400727_0:004727	400727_0	35.849	265	167	1	227	491	58	319	3.68e-52	187	neuronal acetylcholine receptor subunit alpha-7-like	XP_025115755.1
g442.t1	1735272_0:003842	1735272_0	55.556	162	71	1	168	328	59	220	1.92e-58	190	uncharacterized protein LOC121380767	XP_041365670.1
g443.t1	1735272_0:004996	1735272_0	47.349	547	277	6	7	548	8	548	6.21e-173	505	mesenchyme-specific cell surface glycoprotein-like isoform X1	XP_041375489.1
g444.t1	1735272_0:004996	1735272_0	44.599	574	301	9	6	569	7	573	1.22e-160	477	mesenchyme-specific cell surface glycoprotein-like isoform X1	XP_041375489.1
g445.t1	6500_0:0015e6	6500_0	49.541	545	239	13	1	521	1	533	1.99e-169	517	uncharacterized protein K02A2.6-like	XP_012936936.1
g446.t1	400727_0:0047bb	400727_0	37.5	296	134	8	242	518	3	266	6.42e-43	167	uncharacterized protein LOC112553273	XP_025076165.1
g448.t1	400727_0:004961	400727_0	82.394	284	34	1	4	287	20	287	9.43e-177	491	LOW QUALITY PROTEIN: carbonic anhydrase-related protein-like	XP_025115129.1
g448.t2	400727_0:004961	400727_0	83.696	276	29	1	13	288	28	287	7.3e-176	489	LOW QUALITY PROTEIN: carbonic anhydrase-related protein-like	XP_025115129.1
g449.t1	400727_0:004981	400727_0	71.006	169	49	0	3	171	1	169	2.71e-85	261	uncharacterized protein LOC112553282	XP_025076179.1
g450.t1	1735272_0:001df2	1735272_0	38.142	506	237	11	60	559	7	442	6.06e-106	328	KRAB-A domain-containing protein 2-like	XP_041355448.1
g450.t2	1735272_0:001df2	1735272_0	38.142	506	237	11	109	608	7	442	1.78e-105	328	KRAB-A domain-containing protein 2-like	XP_041355448.1
g451.t1	400727_0:004680	400727_0	46.751	708	358	12	134	832	25	722	0	648	annulin-like	XP_025076036.1
g451.t2	400727_0:004680	400727_0	46.751	708	358	12	154	852	25	722	0	649	annulin-like	XP_025076036.1
g451.t3	400727_0:004680	400727_0	46.751	708	358	12	159	857	25	722	0	648	annulin-like	XP_025076036.1
g452.t1	400727_0:004844	400727_0	56.306	222	94	3	1	220	1	221	1.65e-91	270	sex hormone-binding globulin-like isoform X1	XP_025115456.1
g453.t1	400727_0:0047f7	400727_0	44.311	167	63	5	35	194	2	145	3.35e-30	111	A0A2T7NJG7_POMCA	XP_025115890.1
g453.t2	400727_0:0047f7	400727_0	43.636	165	64	4	5	163	4	145	3.02e-31	112	A0A2T7NJG7_POMCA	XP_025115890.1
g454.t1	6454_0:002571	6454_0	66.667	399	133	0	7	405	108	506	0	575	cytochrome P450 1A1-like	XP_048253133.1
g455.t1	400727_0:0049a9	400727_0	60.915	284	104	4	1	279	1	282	4.1e-127	365	LOW QUALITY PROTEIN: proteasome assembly chaperone 2-like	XP_025114893.1
g456.t1	400727_0:004966	400727_0	74.615	130	28	2	1	126	1	129	1.66e-60	184	chromosome transmission fidelity protein 8 homolog	XP_025114896.1
g457.t1	400727_0:0046ba	400727_0	72.549	153	35	1	1	153	1	146	2.1e-79	235	cytochrome b-245 light chain-like	XP_025114894.1
g458.t1	400727_0:0047d9	400727_0	64.599	935	326	4	1	932	1	933	0	1225	GPI ethanolamine phosphate transferase 1-like isoform X1	XP_025114898.1
g459.t1	6454_0:001ac1	6454_0	30.962	239	151	8	40	272	16	246	1.54e-25	104	phospholipid scramblase 1-like isoform X1	XP_046362053.1
g460.t1	400727_0:0047ea	400727_0	70.517	580	153	7	1	572	1	570	0	817	N6-adenosine-methyltransferase catalytic subunit-like	XP_025114900.1
g461.t1	400727_0:00486d	400727_0	58.962	212	83	2	256	467	15	222	3.04e-86	266	uncharacterized protein LOC112553237	XP_025076112.1
g462.t1	400727_0:0049c8	400727_0	64.925	268	93	1	1	267	1	268	2.77e-136	395	protein disulfide-isomerase TMX3-like	XP_025114860.1
g462.t2	400727_0:0049c8	400727_0	58.921	482	182	4	1	477	1	471	0	615	protein disulfide-isomerase TMX3-like	XP_025114860.1
g463.t1	400727_0:004744	400727_0	64.626	441	142	3	107	547	154	580	0	602	fibrinogen C domain-containing protein 1-like	XP_025114859.1
g464.t1	36100_0:000321	36100_0	70.455	132	38	1	3	134	2	132	3.31e-60	184	prefoldin subunit 4-like	XP_046563406.1
g467.t1	37623_0:0022c0	37623_0	40.592	1047	535	17	180	1222	720	1683	0	699	uncharacterized protein LOC125668891	XP_048759286.1
g468.t1	6454_0:0075ab	6454_0	65.169	89	29	1	1	87	189	277	5.87e-34	122	uncharacterized protein LOC124118725	XP_046336920.2
g470.t1	6573_0:0044f4	6573_0	51.111	495	230	4	2	487	805	1296	6.19e-176	533	uncharacterized protein K02A2.6-like	XP_021374590.1
g471.t1	37623_0:00165d	37623_0	44.863	292	157	3	24	314	109	397	2.77e-79	249	uncharacterized protein LOC125668729 isoform X2	XP_048759059.1
g472.t1	400727_0:0048aa	400727_0	55.288	208	92	1	45	252	1	207	3.7e-47	187	uncharacterized protein LOC112577398	XP_025116248.1
g473.t1	400727_0:0048aa	400727_0	71.486	249	70	1	19	266	573	821	3.37e-118	377	uncharacterized protein LOC112577398	XP_025116248.1
g474.t1	400727_0:0048f7	400727_0	53.768	491	209	7	49	530	43	524	0	526	deoxynucleoside triphosphate triphosphohydrolase SAMHD1-like isoform X1	XP_025115815.1
g475.t1	6454_0:002e15	6454_0	51.345	1338	635	11	1	1333	1	1327	0	1393	uncharacterized protein LOC124137584 isoform X1	XP_048254896.1
g476.t1	400727_0:0047ab	400727_0	47.695	629	287	13	3	616	2	603	4.43e-173	537	A0A2T7NH17_POMCA	XP_025115657.1
g477.t1	400727_0:00482e	400727_0	62.776	317	114	2	3	319	2	314	2.38e-143	409	ganglioside-induced differentiation-associated protein 1-like	XP_025115658.1
g480.t1	400727_0:002cb0	400727_0	31.733	375	227	8	138	510	139	486	2.12e-49	187	uncharacterized protein LOC112568971 isoform X1	XP_025102356.1
g481.t1	400727_0:004a4a	400727_0	52.075	530	217	8	614	1136	161	660	3.98e-168	514	uncharacterized protein LOC112553442	XP_025076444.1
g482.t1	400727_0:00496c	400727_0	60.262	229	90	1	3	231	2	229	5.29e-89	299	LOW QUALITY PROTEIN: uncharacterized protein LOC112577397	XP_025116246.1
g483.t1	400727_0:004703	400727_0	70.516	736	191	7	335	1068	57	768	0	1129	LOW QUALITY PROTEIN: beta-hexosaminidase subunit alpha-like	XP_025114584.1
g483.t2	400727_0:004703	400727_0	71.586	725	191	6	335	1057	57	768	0	1138	LOW QUALITY PROTEIN: beta-hexosaminidase subunit alpha-like	XP_025114584.1
g483.t3	400727_0:004703	400727_0	71.586	725	191	6	334	1056	57	768	0	1138	LOW QUALITY PROTEIN: beta-hexosaminidase subunit alpha-like	XP_025114584.1
g484.t1	400727_0:0036f6	400727_0	43.353	173	93	1	1	168	1	173	1.66e-49	168	DBH-like monooxygenase protein 1 homolog	XP_025104356.1
g485.t1	400727_0:0047b0	400727_0	55.833	960	322	14	42	973	91	976	0	978	LOW QUALITY PROTEIN: kinesin-like protein KIFC3	XP_025116245.1
g486.t1	400727_0:004768	400727_0	79.139	302	63	0	1	302	1	302	2.6e-171	479	Cytochrome c domain-containing protein	XP_025115101.1
g487.t1	400727_0:004696	400727_0	80.702	57	11	0	57	113	55	111	1.04e-30	108	protein preY, mitochondrial-like	XP_025115102.1
g488.t1	400727_0:004a7d	400727_0	94.175	103	6	0	1	103	1	103	2.05e-66	197	transcription and mRNA export factor ENY2	XP_025115103.1
g489.t1	400727_0:004ab2	400727_0	41.322	242	99	5	19	219	125	364	6.22e-44	153	uncharacterized protein LOC112553136	XP_025075946.1
g491.t1	400727_0:00476e	400727_0	48.813	674	313	11	1	656	1	660	0	616	nucleolar protein 9-like isoform X1	XP_025115840.1
g492.t1	400727_0:004881	400727_0	84.694	784	116	3	1	782	1	782	0	1364	AFG3-like protein 2	XP_025116008.1
g494.t1	400727_0:004a8d	400727_0	52.661	357	135	13	264	613	231	560	9.92e-80	275	uncharacterized protein LOC112576482	XP_025114727.1
g495.t1	6454_0:0046d8	6454_0	34.625	413	234	12	40	446	45	427	8.42e-70	231	uncharacterized protein LOC124143250 isoform X1	XP_046368101.2
g496.t1	36100_0:004041	36100_0	62.595	262	98	0	1	262	1	262	3.28e-120	346	uncharacterized protein LOC124286021	XP_046578293.1
g497.t1	400727_0:004a8a	400727_0	65.484	1043	308	17	27	1059	15	1015	0	1290	probable Na(+)/H(+) antiporter nhx-9 isoform X1	XP_025114991.1
g498.t1	36100_0:004049	36100_0	44.672	488	236	11	9	469	9	489	1.3e-119	362	ankyrin-1-like isoform X1	XP_046578270.1
g498.t2	36100_0:004049	36100_0	44.581	489	231	11	9	465	9	489	2.02e-119	361	ankyrin-1-like isoform X1	XP_046578270.1
g499.t1	400727_0:004905	400727_0	80.808	495	76	6	1	493	1	478	0	809	LOW QUALITY PROTEIN: cytoplasmic dynein 1 light intermediate chain 2-like	XP_025115032.1
g499.t2	400727_0:004905	400727_0	82.305	486	76	5	1	484	1	478	0	815	LOW QUALITY PROTEIN: cytoplasmic dynein 1 light intermediate chain 2-like	XP_025115032.1
g500.t1	400727_0:004a97	400727_0	82.781	604	94	3	1	596	19	620	0	1049	kelch-like protein 9	XP_025115022.1
g500.t2	400727_0:004a97	400727_0	81.833	622	102	4	1	613	1	620	0	1063	kelch-like protein 9	XP_025115022.1
g501.t1	400727_0:004a4e	400727_0	43.035	402	223	6	30	431	26	421	8.75e-117	351	protein FAM69C-like	XP_025115035.1
g502.t1	6500_0:0004a5	6500_0	36.158	177	102	5	71	241	33	204	4.04e-25	101	uncharacterized protein LOC101847926	XP_005090547.1
g503.t1	6454_0:002787	6454_0	34.444	270	144	11	5	253	21	278	2.27e-32	141	dentin sialophosphoprotein-like isoform X1	XP_048253828.1
g504.t1	400727_0:0048c8	400727_0	68.474	498	157	0	3	500	1	498	0	728	LOW QUALITY PROTEIN: cyclic nucleotide-binding domain-containing protein 1-like	XP_025115026.1
g505.t1	400727_0:004839	400727_0	100	212	0	0	1	212	1	212	3.06e-160	443	ras-related protein Rab-2	XP_025115047.1
g506.t1	400727_0:004893	400727_0	71.685	279	79	0	1	279	1	279	1.48e-150	424	Inositol-1-monophosphatase	XP_025115974.1
g507.t1	400727_0:0047a0	400727_0	79.293	198	41	0	61	258	87	284	2.09e-114	332	mitochondrial calcium uniporter regulator 1-like	XP_025115972.1
g508.t1	400727_0:00481b	400727_0	48.559	937	403	23	2	908	6	893	0	802	A0A2T7NGX3_POMCA	XP_025115966.1
g509.t1	400727_0:004913	400727_0	66.463	328	109	1	1	327	12	339	1.13e-151	442	LOW QUALITY PROTEIN: lysosome membrane protein 2-like	XP_025115976.1
g510.t1	6500_0:00281f	6500_0	67.681	263	85	0	80	342	110	372	2.86e-123	363	uncharacterized protein LOC101850577	XP_035826761.1
g511.t1	400727_0:004913	400727_0	56	175	75	1	18	192	340	512	4.42e-56	191	LOW QUALITY PROTEIN: lysosome membrane protein 2-like	XP_025115976.1
g512.t1	400727_0:0049b3	400727_0	57.246	138	58	1	6	142	2	139	1.38e-47	155	uncharacterized protein LOC112577195	XP_025115983.1
g513.t1	400727_0:004997	400727_0	77.551	196	44	0	1	196	1	196	2.62e-115	329	MPN domain-containing protein	XP_025115981.1
g514.t1	400727_0:004774	400727_0	48.341	1386	595	22	9	1315	14	1357	0	1169	kinesin-like protein KIF15	XP_025115975.1
g515.t1	6579_0:006452	6579_0	44.937	158	86	1	4	161	5	161	1.77e-44	147	uncharacterized protein LOC117320990	XP_033731368.1
g516.t1	400727_0:004675	400727_0	54.135	266	118	2	1	266	1	262	1.84e-94	282	uncharacterized protein LOC112577191 isoform X1	XP_025115979.1
g517.t1	400727_0:00474f	400727_0	65.232	302	105	0	11	312	15	316	8.9e-158	446	A0A2T7NGW3_POMCA	XP_025115977.1
g518.t1	400727_0:004850	400727_0	56.846	482	202	2	1	478	1	480	0	521	TLDc domain-containing protein	XP_025115031.1
g519.t1	400727_0:004956	400727_0	79.154	638	133	0	5	642	19	656	0	1104	Centrosomal protein of 76 kDa	XP_025115016.1
g519.t2	400727_0:004956	400727_0	79.573	656	134	0	1	656	1	656	0	1140	Centrosomal protein of 76 kDa	XP_025115016.1
g520.t1	400727_0:0048d6	400727_0	56.25	304	130	2	24	324	21	324	2.91e-121	354	regulator of microtubule dynamics protein 1-like isoform X1	XP_025116036.1
g521.t1	400727_0:0048d6	400727_0	56.193	331	131	4	1	324	1	324	4.34e-127	369	regulator of microtubule dynamics protein 1-like isoform X1	XP_025116036.1
g521.t2	400727_0:0048d6	400727_0	62.222	270	100	1	17	284	55	324	1.42e-124	361	regulator of microtubule dynamics protein 1-like isoform X1	XP_025116036.1
g522.t1	400727_0:004906	400727_0	63.3	891	326	1	5	894	7	897	0	1211	probable leucine--tRNA ligase, mitochondrial	XP_025116052.1
g522.t2	400727_0:004906	400727_0	62.988	897	331	1	1	896	1	897	0	1211	probable leucine--tRNA ligase, mitochondrial	XP_025116052.1
g523.t1	6596_0:0025be	6596_0	46	300	157	4	16	313	1	297	4.07e-80	267	uncharacterized protein LOC123552889	XP_045198570.1
g524.t1	400727_0:004a3d	400727_0	48.205	195	85	2	11	192	42	233	3.93e-66	206	uncharacterized protein LOC112577238	XP_025116055.1
g525.t1	6454_0:001c63	6454_0	38.317	1010	555	21	72	1049	254	1227	0	654	uncharacterized protein LOC124143727	XP_046368741.1
g526.t1	400727_0:004a87	400727_0	66.477	352	77	4	1	350	1	313	1.55e-158	449	A0A2T7NI31_POMCA	XP_025076025.1
g527.t1	37623_0:004f25	37623_0	62.879	132	49	0	1	132	133	264	1.33e-56	179	uncharacterized protein LOC125651253	XP_048735789.1
g528.t1	400727_0:004a6a	400727_0	87.554	233	24	2	1	230	1	231	3.21e-147	412	cleavage and polyadenylation specificity factor subunit 5-like	XP_025115566.1
g529.t1	400727_0:004827	400727_0	69.595	444	132	1	1	444	1	441	0	659	kelch-like protein 13	XP_025115564.1
g530.t1	6454_0:002bfa	6454_0	48.577	492	238	7	3	492	8	486	1.11e-169	493	acid phosphatase type 7-like	XP_046361773.2
g531.t1	400727_0:004910	400727_0	80.107	749	146	2	1	747	1	748	0	1264	conserved oligomeric Golgi complex subunit 7-like	XP_025115675.1
g533.t1	6565_0:0000b7	6565_0	38.514	148	80	2	11	158	359	495	1.15e-30	118	uncharacterized protein LOC111106094	XP_022296330.1
g534.t1	400727_0:0049b5	400727_0	49.587	242	113	1	9	250	6	238	4.78e-63	216	G_PROTEIN_RECEP_F1_2 domain-containing protein	XP_025115893.1
g535.t1	6579_0:0064e8	6579_0	51.299	154	74	1	1	154	1	153	5.42e-49	159	uncharacterized protein LOC117321209	XP_033731564.1
g538.t1	400727_0:004732	400727_0	70.69	290	73	3	1	289	30	308	8.93e-149	425	protein FAM92A-like	XP_025076402.1
g539.t1	37653_0:0029ba	37653_0	49.701	334	163	3	306	636	1	332	6.29e-108	333	RNA-directed DNA polymerase from mobile element jockey-like	XP_014782071.1
g540.t1	400727_0:0049e6	400727_0	51.527	1473	509	42	315	1758	263	1559	0	1218	LOW QUALITY PROTEIN: uncharacterized protein LOC112553418	XP_025076405.1
g541.t1	225164_0:003c34	225164_0	65.432	81	28	0	10	90	2	82	3.13e-36	120	V4BMR9_LOTGI	XP_009058946.1
g542.t1	225164_0:003c34	225164_0	56.25	80	35	0	64	143	2	81	1.19e-22	88.2	V4BMR9_LOTGI	XP_009058946.1
g543.t1	225164_0:003c34	225164_0	58.75	80	33	0	60	139	2	81	8.95e-28	100	V4BMR9_LOTGI	XP_009058946.1
g544.t1	225164_0:003c34	225164_0	48.78	82	42	0	1	82	1	82	5.7e-23	86.7	V4BMR9_LOTGI	XP_009058946.1
g545.t1	400727_0:004a9f	400727_0	61.093	311	121	0	5	315	4	314	2.23e-151	433	uncharacterized protein LOC112576757 isoform X1	XP_025115220.1
g546.t1	400727_0:0046ec	400727_0	59.971	682	232	13	352	1018	354	1009	0	775	ATP-dependent DNA helicase Q4-like isoform X1	XP_025115629.1
g547.t1	400727_0:004aa7	400727_0	60.927	453	149	7	21	464	22	455	3.46e-169	487	uncharacterized protein LOC112576956	XP_025115633.1
g548.t1	400727_0:00443e	400727_0	60.19	1055	354	5	128	1156	379	1393	0	1354	uncharacterized protein LOC112574716	XP_025111729.1
g550.t1	1735272_0:00405f	1735272_0	64.851	202	71	0	1	202	62	263	1.79e-94	279	uncharacterized protein LOC121385503	XP_041372139.1
g551.t1	36100_0:0016a6	36100_0	52.991	117	55	0	1	117	84	200	1.77e-38	132	uncharacterized protein LOC124270114	XP_046561088.1
g552.t1	6579_0:0042a8	6579_0	66.142	127	43	0	1	127	1338	1464	1.13e-53	184	uncharacterized protein LOC117340369	XP_033758022.1
g553.t1	400727_0:004a04	400727_0	79.811	951	186	3	1	948	1	948	0	1618	LOW QUALITY PROTEIN: exosome complex exonuclease RRP44-like	XP_025076026.1
g554.t1	400727_0:004a4f	400727_0	34.827	491	192	13	1	489	1	365	3.37e-72	236	uncharacterized protein LOC112553189	XP_025076033.1
g555.t1	400727_0:0049e8	400727_0	61.054	588	167	5	2	588	3	529	0	703	A0A2T7NHR2_POMCA	XP_025076027.1
g556.t1	37623_0:002108	37623_0	67.544	456	148	0	2	457	108	563	0	660	uncharacterized protein LOC125669182	XP_048759584.1
g557.t1	400727_0:00478e	400727_0	76.874	627	143	1	1	627	1	625	0	1040	LOW QUALITY PROTEIN: protein arginine N-methyltransferase 5-like	XP_025114750.1
g558.t1	400727_0:0047a1	400727_0	67.737	654	198	3	104	755	68	710	0	929	ribosome biogenesis protein bop1-like isoform X1	XP_025076239.1
g559.t1	400727_0:0048f6	400727_0	67.254	681	217	3	4	679	2	681	0	961	uncharacterized protein LOC112553324	XP_025076241.1
g560.t1	1735272_0:0006f4	1735272_0	52.381	168	80	0	2	169	1	168	2.75e-45	149	uncharacterized protein LOC121388345	XP_041375579.1
g561.t1	6500_0:00281f	6500_0	60.177	113	45	0	1	113	260	372	1.02e-40	142	uncharacterized protein LOC101850577	XP_035826761.1
g562.t1	400727_0:004846	400727_0	45.805	441	218	8	287	720	1	427	5.93e-118	369	sodium/hydrogen exchanger 11-like	XP_025115670.1
g563.t1	36100_0:00399b	36100_0	56.661	623	238	11	2	615	8	607	0	674	LOW QUALITY PROTEIN: ATPase WRNIP1-like	XP_046575488.1
g564.t1	6500_0:003055	6500_0	55.333	150	65	1	954	1103	809	956	1.56e-44	179	zinc finger protein 341-like	XP_005105369.1
g565.t1	6526_0:002f04	6526_0	47.08	274	141	2	1	272	1	272	1.03e-80	251	106066518	XP_013081028.1
g566.t1	6500_0:002aa2	6500_0	58.633	278	109	3	1	272	16	293	9.99e-112	327	uncharacterized protein LOC106012433	XP_012940866.1
g567.t1	6596_0:00461d	6596_0	41.108	343	180	6	38	369	8	339	7.98e-76	253	NXPE family member 3-like	XP_045211054.1
g568.t1	6454_0:0075ab	6454_0	71.942	278	78	0	1	278	1	278	1.08e-153	435	uncharacterized protein LOC124118725	XP_046336920.2
g568.t2	6454_0:0075ab	6454_0	71.942	278	78	0	105	382	1	278	5.91e-152	435	uncharacterized protein LOC124118725	XP_046336920.2
g570.t1	6596_0:0078a9	6596_0	53.191	94	44	0	1	94	1	94	1.27e-25	102	uncharacterized protein LOC123536497	XP_045175647.1
g571.t1	400727_0:00474a	400727_0	62.916	391	139	2	1	391	1	385	0	515	G_PROTEIN_RECEP_F1_2 domain-containing protein	XP_025076459.1
g572.t1	6500_0:0048b1	6500_0	50	74	35	1	27	98	34	107	1.32e-21	84.7	uncharacterized protein LOC106013905	XP_012946213.1
g573.t1	37623_0:003bf5	37623_0	39.329	417	210	7	1	413	45	422	2.16e-91	285	uncharacterized protein LOC125679809	XP_048775226.1
g575.t1	6596_0:0025be	6596_0	43.434	297	157	4	23	318	8	294	2.61e-58	207	uncharacterized protein LOC123552889	XP_045198570.1
g576.t1	400727_0:0024c4	400727_0	48.571	1365	643	17	107	1445	134	1465	0	1346	uncharacterized protein LOC112564805	XP_025095664.1
g577.t1	6454_0:0075ab	6454_0	55.556	99	41	1	1	96	207	305	4.71e-26	100	uncharacterized protein LOC124118725	XP_046336920.2
g578.t1	37623_0:002108	37623_0	67.325	456	149	0	2	457	108	563	0	656	uncharacterized protein LOC125669182	XP_048759584.1
g579.t1	400727_0:00478f	400727_0	65.217	161	56	0	1	161	1151	1311	4.77e-73	241	uncharacterized protein LOC112577326	XP_025116167.1
g580.t1	400727_0:00478f	400727_0	65.14	393	137	0	1	393	919	1311	0	575	uncharacterized protein LOC112577326	XP_025116167.1
g581.t1	6500_0:003918	6500_0	51.808	1023	415	14	293	1304	4	959	0	978	uncharacterized protein LOC106013107	XP_012943385.2
g582.t1	36100_0:00033a	36100_0	42.945	163	81	3	1	161	142	294	5.52e-31	117	uncharacterized protein K02A2.6-like	XP_046564367.1
g583.t1	1735272_0:0056c5	1735272_0	54.615	260	118	0	3	262	26	285	9.78e-98	301	tigger transposable element-derived protein 2-like	XP_041347019.1
g584.t1	400727_0:00474d	400727_0	43.833	908	384	30	1039	1891	619	1455	3.59e-166	550	A0A2T7NHA5_POMCA	XP_025115066.1
g585.t1	400727_0:0046d8	400727_0	63.627	987	328	14	1	978	1	965	0	1282	meckelin-like	XP_025116002.1
g586.t1	6500_0:0040d8	6500_0	55.752	113	50	0	1	113	770	882	1.32e-37	139	uncharacterized protein LOC106013459	XP_012944736.1
g587.t1	400727_0:0047e1	400727_0	67.105	684	203	10	1	675	1	671	0	856	centrosomal protein of 72 kDa-like	XP_025116292.1
g587.t2	400727_0:0047e1	400727_0	67.007	685	203	10	1	676	1	671	0	855	centrosomal protein of 72 kDa-like	XP_025116292.1
g588.t1	400727_0:004921	400727_0	75.869	518	119	4	1	518	22	533	0	819	A0A2T7NJA9_POMCA	XP_025114654.1
g588.t2	400727_0:004921	400727_0	76.438	539	121	4	1	539	1	533	0	860	A0A2T7NJA9_POMCA	XP_025114654.1
g589.t1	400727_0:0048d3	400727_0	71.722	1655	462	4	4	1656	18	1668	0	2573	LOW QUALITY PROTEIN: CD109 antigen-like	XP_025114650.1
g590.t1	400727_0:004665	400727_0	76.805	1634	373	5	50	1681	1	1630	0	2687	CD109 antigen-like	XP_025114651.1
g590.t2	400727_0:004665	400727_0	76.805	1634	373	5	1	1632	1	1630	0	2686	CD109 antigen-like	XP_025114651.1
g591.t1	400727_0:004882	400727_0	76.962	586	134	1	1	585	21	606	0	954	phosphatidylinositide phosphatase SAC1-like	XP_025115480.1
g591.t2	400727_0:004882	400727_0	76.91	589	135	1	1	588	21	609	0	960	phosphatidylinositide phosphatase SAC1-like	XP_025115480.1
g592.t1	400727_0:00495a	400727_0	37.975	1027	529	21	38	1059	41	964	0	599	uncharacterized protein LOC112576876 isoform X1	XP_025115477.1
g593.t1	6500_0:00252a	6500_0	42.515	167	75	4	4	168	447	594	8.43e-23	97.4	uncharacterized protein K02A2.6-like	XP_012939849.1
g593.t2	6500_0:00252a	6500_0	43.784	185	83	4	1	183	429	594	8.5e-29	115	uncharacterized protein K02A2.6-like	XP_012939849.1
g594.t1	36100_0:001d7b	36100_0	34.05	279	173	5	154	427	245	517	4.02e-47	185	cyclic nucleotide-binding domain-containing protein 2-like	XP_046563844.1
g594.t2	36100_0:001d7b	36100_0	34.05	279	173	5	1151	1424	245	517	6.25e-47	186	cyclic nucleotide-binding domain-containing protein 2-like	XP_046563844.1
g595.t1	400727_0:0047de	400727_0	56.358	346	100	7	215	523	169	500	1.19e-105	328	zinc finger protein Gfi-1b-like	XP_025116091.1
g596.t1	400727_0:004931	400727_0	41.553	876	375	30	1	811	1	804	1.52e-150	464	serine/arginine repetitive matrix protein 1-like isoform X1	XP_025116081.1
g597.t1	400727_0:004719	400727_0	62.352	1097	344	21	3	1054	8	1080	0	1285	zinc finger Y-chromosomal protein 1-like isoform X1	XP_025116074.1
g597.t2	400727_0:004719	400727_0	62.625	1097	340	22	3	1053	8	1080	0	1283	zinc finger Y-chromosomal protein 1-like isoform X1	XP_025116074.1
g598.t1	400727_0:004d65	400727_0	74.231	520	105	9	1	501	8	517	0	643	LOW QUALITY PROTEIN: zinc finger RNA-binding protein-like	XP_025076885.1
g599.t1	1735272_0:004db1	1735272_0	36.842	779	365	35	126	850	3	708	3.42e-119	380	coadhesin-like	XP_041376992.1
g600.t1	400727_0:004991	400727_0	58.402	1589	610	10	1	1582	50	1594	0	1831	LOW QUALITY PROTEIN: WD repeat-containing protein 97-like	XP_025116068.1
g600.t2	400727_0:004991	400727_0	58.883	1576	610	9	1	1569	50	1594	0	1842	LOW QUALITY PROTEIN: WD repeat-containing protein 97-like	XP_025116068.1
g600.t3	400727_0:004991	400727_0	58.218	1594	610	10	1	1587	50	1594	0	1828	LOW QUALITY PROTEIN: WD repeat-containing protein 97-like	XP_025116068.1
g601.t1	6500_0:000cea	6500_0	74.893	466	117	0	31	496	34	499	0	768	alanine--glyoxylate aminotransferase 2, mitochondrial-like	XP_005093514.1
g601.t2	6500_0:000cea	6500_0	74.893	466	117	0	31	496	34	499	0	768	alanine--glyoxylate aminotransferase 2, mitochondrial-like	XP_005093514.1
g603.t1	37623_0:0009fb	37623_0	57.627	118	48	2	1	117	1	117	3.11e-36	132	uncharacterized protein LOC125680578	XP_048776248.1
g604.t1	37623_0:003c4b	37623_0	72.99	311	81	2	1	311	114	421	5.79e-164	476	uncharacterized protein LOC125680223	XP_048775620.1
g605.t1	37623_0:002108	37623_0	67.557	262	85	0	1	262	302	563	3.16e-130	383	uncharacterized protein LOC125669182	XP_048759584.1
g606.t1	400727_0:0046a6	400727_0	42.574	303	161	7	3	302	57	349	4.62e-62	203	2'-5'-oligoadenylate synthase 1A-like	XP_025115685.1
g607.t1	400727_0:002646	400727_0	51.412	708	339	4	5	709	186	891	0	739	G-protein coupled receptor GRL101-like	XP_025097267.1
g608.t1	37623_0:0009fb	37623_0	53.214	280	130	1	1	280	1	279	3.79e-106	320	uncharacterized protein LOC125680578	XP_048776248.1
g609.t1	37623_0:0038f7	37623_0	54.667	75	34	0	1	75	190	264	4.23e-24	94	uncharacterized protein LOC125679801	XP_048775219.1
g610.t1	6565_0:004553	6565_0	67.424	132	41	1	3	132	31	162	1.1e-58	182	ribonuclease H1-like	XP_022335859.1
g611.t1	36100_0:001234	36100_0	46.757	663	157	29	5	647	1	487	1.37e-153	455	forkhead box protein C2-B-like	XP_046559335.1
g612.t1	400727_0:000fee	400727_0	71.622	74	21	0	60	133	563	636	1.51e-30	117	uncharacterized protein LOC112558855	XP_025085353.1
g613.t1	6596_0:006f00	6596_0	32.992	391	253	7	1	385	64	451	4.08e-65	217	uncharacterized protein LOC123533368	XP_045170946.1
g614.t1	400727_0:0047f0	400727_0	63.99	386	120	3	1	386	20	386	3.46e-173	500	prostaglandin E2 receptor EP4 subtype-like	XP_025116169.1
g615.t1	400727_0:004848	400727_0	70.769	455	99	10	134	568	9	449	1.34e-149	440	LOW QUALITY PROTEIN: forkhead box protein F1-like	XP_025116010.1
g616.t1	6596_0:00108e	6596_0	48.624	109	55	1	6	114	699	806	2.53e-30	116	uncharacterized protein LOC123545536	XP_045187796.1
g617.t1	6579_0:0041bd	6579_0	50.276	1267	587	10	3	1254	4	1242	0	1297	uncharacterized protein K02A2.6-like	XP_033756226.1
g618.t1	6500_0:001e10	6500_0	49.359	156	79	0	1	156	1	156	5.45e-47	154	uncharacterized protein LOC118477763	XP_035825901.1
g619.t1	400727_0:0024c4	400727_0	54.131	811	353	4	1	808	670	1464	0	939	uncharacterized protein LOC112564805	XP_025095664.1
g619.t2	400727_0:0024c4	400727_0	54.084	808	352	4	1	805	673	1464	0	934	uncharacterized protein LOC112564805	XP_025095664.1
g620.t1	37623_0:005d72	37623_0	69.167	120	37	0	2	121	6	125	2.86e-55	171	uncharacterized protein LOC125656333	XP_048742901.1
g621.t1	400727_0:0047d8	400727_0	66.279	430	132	8	1	425	1	422	0	532	FMRFamide receptor-like isoform X1	XP_025076249.1
g622.t1	6500_0:003a14	6500_0	58.015	131	55	0	1	131	1	131	1.11e-43	143	uncharacterized protein LOC106013149	XP_012943571.1
g623.t1	400727_0:0046e1	400727_0	80.275	218	36	2	1	215	1	214	8.93e-110	317	polyadenylate-binding protein 2-like isoform X1	XP_025115176.1
g623.t2	400727_0:0046e1	400727_0	78.037	214	26	2	1	193	1	214	3.94e-111	320	polyadenylate-binding protein 2-like isoform X1	XP_025115176.1
g623.t3	400727_0:0046e1	400727_0	80.275	218	36	2	1	215	1	214	4.84e-110	317	polyadenylate-binding protein 2-like isoform X1	XP_025115176.1
g624.t1	400727_0:004715	400727_0	74.156	681	173	3	1	679	1	680	0	1061	integrator complex subunit 10-like isoform X1	XP_025115171.1
g626.t1	400727_0:00056f	400727_0	33.005	203	105	7	1	200	1	175	7.8e-23	98.6	uncharacterized protein LOC112562593	XP_025091706.1
g628.t1	400727_0:00480d	400727_0	57.019	577	221	14	6	571	41	601	0	556	uncharacterized protein LOC112577316	XP_025116157.1
g628.t2	400727_0:00480d	400727_0	57.465	576	218	14	75	639	42	601	0	565	uncharacterized protein LOC112577316	XP_025116157.1
g629.t1	36100_0:005046	36100_0	58.73	252	102	1	2	253	1	250	1.23e-113	329	glutathione S-transferase theta-1-like	XP_046585269.1
g629.t2	36100_0:005046	36100_0	58.73	252	102	1	1	252	1	250	1.61e-113	328	glutathione S-transferase theta-1-like	XP_046585269.1
g630.t1	400727_0:0046b9	400727_0	68.966	493	150	1	51	543	5	494	0	666	b(0,+)-type amino acid transporter 1-like	XP_025115069.1
g630.t2	400727_0:0046b9	400727_0	68.966	493	150	1	45	537	5	494	0	665	b(0,+)-type amino acid transporter 1-like	XP_025115069.1
g631.t1	37623_0:006401	37623_0	35.276	326	201	4	28	345	25	348	4.79e-67	224	neuronal acetylcholine receptor subunit alpha-5-like	XP_048745959.1
g632.t1	400727_0:00474c	400727_0	45.316	395	196	5	4	396	3	379	2.63e-115	344	A0A2T7NI49_POMCA	XP_025116053.1
g635.t1	6500_0:00281f	6500_0	58.712	264	109	0	43	306	109	372	1.95e-98	298	uncharacterized protein LOC101850577	XP_035826761.1
g636.t1	400727_0:00443e	400727_0	60.284	1055	353	4	128	1156	379	1393	0	1354	uncharacterized protein LOC112574716	XP_025111729.1
g638.t1	400727_0:0046a9	400727_0	56.134	269	110	5	421	685	131	395	4.62e-89	302	transmembrane protease serine 9-like	XP_025116180.1
g639.t1	400727_0:0049fd	400727_0	72.782	496	135	0	1	496	1	496	0	798	xaa-Pro dipeptidase-like	XP_025115870.1
g640.t1	400727_0:00493e	400727_0	70	440	131	1	7	446	2	440	0	634	A0A2T7NHG5_POMCA	XP_025076242.1
g641.t1	400727_0:00471a	400727_0	73.272	217	51	2	1	210	1	217	8.62e-119	339	PRELI domain containing protein 3B-like	XP_025115990.1
g642.t1	400727_0:004693	400727_0	67.572	5341	1596	35	1	5248	4	5301	0	7200	hydrocephalus-inducing protein-like isoform X1	XP_025115049.1
g642.t2	400727_0:004693	400727_0	67.322	5340	1595	35	1	5232	4	5301	0	7167	hydrocephalus-inducing protein-like isoform X1	XP_025115049.1
g643.t1	400727_0:004954	400727_0	56.081	148	56	4	1	145	1	142	3.2e-35	122	uncharacterized protein KIAA1143 homolog	XP_025115061.1
g644.t1	400727_0:0049fa	400727_0	68.841	138	39	2	1	138	1	134	7.69e-63	191	uncharacterized protein C5orf49 homolog	XP_025114561.1
g645.t1	36100_0:000622	36100_0	37.433	374	196	14	18	365	201	562	1.18e-49	178	uncharacterized protein LOC124284783	XP_046576854.1
g646.t1	400727_0:00496a	400727_0	67.532	154	48	1	5	156	6	159	8.05e-71	226	uncharacterized protein LOC112576403 isoform X1	XP_025114556.1
g647.t1	37623_0:003c4b	37623_0	70.222	722	212	2	552	1273	1	719	0	1069	uncharacterized protein LOC125680223	XP_048775620.1
g648.t1	400727_0:00497d	400727_0	62.44	1041	341	16	23	1043	85	1095	0	1251	serine/threonine-protein phosphatase 4 regulatory subunit 1-like isoform X1	XP_025114850.1
g648.t2	400727_0:00497d	400727_0	62.44	1041	341	16	4	1024	85	1095	0	1251	serine/threonine-protein phosphatase 4 regulatory subunit 1-like isoform X1	XP_025114850.1
g649.t1	400727_0:00490a	400727_0	39.89	1088	580	17	1	1063	332	1370	0	723	NACHT and WD repeat domain-containing protein 2-like	XP_025114847.1
g650.t1	6596_0:0025be	6596_0	42.292	253	135	5	22	273	7	249	5.45e-45	169	uncharacterized protein LOC123552889	XP_045198570.1
g652.t1	400727_0:0046c5	400727_0	64.641	181	60	3	5	183	1	179	2.72e-75	226	ADP-ribosylation factor-like protein 2-binding protein isoform X1	XP_025076121.1
g653.t1	400727_0:004933	400727_0	47.17	159	74	2	1	149	26	184	1.33e-39	137	uncharacterized protein LOC112553240 isoform X1	XP_025076118.1
g653.t2	400727_0:004933	400727_0	49.254	268	124	4	1	257	26	292	1.02e-82	252	uncharacterized protein LOC112553240 isoform X1	XP_025076118.1
g654.t1	400727_0:004838	400727_0	35.714	168	107	1	5	172	41	207	5.22e-31	114	uncharacterized protein C1orf109 homolog	XP_025076120.1
g654.t2	400727_0:004838	400727_0	35.204	196	126	1	9	204	13	207	5.33e-37	130	uncharacterized protein C1orf109 homolog	XP_025076120.1
g655.t1	400727_0:00491e	400727_0	46.602	309	125	8	12	288	21	321	7.58e-83	255	uncharacterized protein LOC112577327	XP_025116168.1
g656.t1	400727_0:004a9e	400727_0	86.179	1107	146	4	13	1113	6	1111	0	1984	LOW QUALITY PROTEIN: probable phospholipid-transporting ATPase IIB	XP_025076117.1
g657.t1	400727_0:0049b4	400727_0	57.068	191	72	6	1	191	1	181	1.06e-42	144	uncharacterized protein LOC112553243	XP_025076124.1
g658.t1	400727_0:004e3b	400727_0	64.74	346	122	0	1	346	738	1083	1.35e-167	498	uncharacterized protein LOC112554472	XP_025078037.1
g659.t1	400727_0:002292	400727_0	55.124	283	111	5	2	283	29	296	1.28e-95	286	peptidoglycan-recognition protein SC2-like	XP_025095508.1
g660.t1	400727_0:002292	400727_0	72.928	181	49	0	67	247	116	296	8.57e-96	285	peptidoglycan-recognition protein SC2-like	XP_025095508.1
g661.t1	400727_0:002292	400727_0	61.272	173	67	0	3	175	123	295	2.97e-78	238	peptidoglycan-recognition protein SC2-like	XP_025095508.1
g662.t1	400727_0:00485a	400727_0	78.645	487	104	0	1	487	44	530	0	840	N-acetylgalactosamine-6-sulfatase-like isoform X1	XP_025114776.1
g662.t2	400727_0:00485a	400727_0	78.029	487	107	0	1	487	44	530	0	835	N-acetylgalactosamine-6-sulfatase-like isoform X1	XP_025114776.1
g662.t3	400727_0:00485a	400727_0	77.059	510	117	0	5	514	21	530	0	865	N-acetylgalactosamine-6-sulfatase-like isoform X1	XP_025114776.1
g662.t4	400727_0:00485a	400727_0	77.647	510	114	0	5	514	21	530	0	869	N-acetylgalactosamine-6-sulfatase-like isoform X1	XP_025114776.1
g663.t1	225164_0:0021ed	225164_0	77.804	428	93	1	1	428	1	426	0	716	Tubulin--tyrosine ligase-like protein 9	XP_009052402.1
g664.t1	400727_0:001ac1	400727_0	42.249	329	171	7	45	361	144	465	2.71e-87	274	uncharacterized protein LOC112563012	XP_025092475.1
g664.t2	400727_0:001ac1	400727_0	42.249	329	171	7	62	378	144	465	3.31e-87	274	uncharacterized protein LOC112563012	XP_025092475.1
g665.t1	400727_0:0046d6	400727_0	77.778	333	50	6	102	422	126	446	7.28e-173	498	RNA-binding protein 39-like isoform X1	XP_025114772.1
g666.t1	400727_0:004890	400727_0	65.789	456	155	1	16	471	45	499	0	634	pyruvate dehydrogenase	XP_025114780.1
g666.t2	400727_0:004890	400727_0	62.926	499	183	2	1	499	3	499	0	645	pyruvate dehydrogenase	XP_025114780.1
g667.t1	6500_0:003a14	6500_0	55.725	131	58	0	1	131	1	131	8.72e-41	136	uncharacterized protein LOC106013149	XP_012943571.1
g669.t1	400727_0:0048cf	400727_0	77.917	240	51	2	1	239	1	239	7.22e-136	384	A0A2T7NHG4_POMCA	XP_025114786.1
g669.t2	400727_0:0048cf	400727_0	83.092	207	34	1	1	206	33	239	1.08e-127	362	A0A2T7NHG4_POMCA	XP_025114786.1
g670.t1	6454_0:00286f	6454_0	41.482	2254	976	48	2	2186	4	1983	0	1629	zinc finger protein Xfin-like isoform X1	XP_046336983.2
g670.t2	6454_0:00286f	6454_0	41.582	2251	972	48	2	2183	4	1980	0	1628	zinc finger protein Xfin-like isoform X1	XP_046336983.2
g671.t1	400727_0:004939	400727_0	78.302	424	77	4	1	424	1	409	0	615	dnaJ homolog subfamily A member 2-like	XP_025115187.1
g672.t1	400727_0:0048cd	400727_0	85.091	275	41	0	1	275	1	275	0	509	DNA-directed RNA polymerase II subunit RPB3-like	XP_025116131.1
g673.t1	400727_0:004a81	400727_0	88.222	433	47	2	1	431	1	431	0	781	Protein kinase domain-containing protein	XP_025114803.1
g674.t1	400727_0:0049a0	400727_0	66.994	712	212	8	4	698	5	710	0	891	probable ATP-dependent RNA helicase DDX27	XP_025114812.1
g675.t1	400727_0:00467f	400727_0	84.573	363	56	0	1	363	1	363	0	661	flap endonuclease 1-like	XP_025114870.1
g676.t1	400727_0:0046e6	400727_0	74.286	420	107	1	1	419	33	452	0	687	tyrosine aminotransferase-like isoform X1	XP_025114867.1
g677.t1	400727_0:0043f3	400727_0	46.316	190	88	5	130	309	33	218	1.09e-46	172	uncharacterized protein LOC112575716	XP_025113494.1
g678.t1	400727_0:004abc	400727_0	41.369	979	481	23	1	954	2	912	0	692	zinc finger protein 136-like	XP_025115787.1
g679.t1	400727_0:004925	400727_0	38.684	760	388	12	12	726	97	823	4.03e-147	452	A0A2T7NIZ2_POMCA	XP_025115790.1
g680.t1	400727_0:004783	400727_0	75.887	141	34	0	1	141	311	451	4.59e-66	211	Endosome-associated-trafficking regulator 1	XP_025076558.1
g680.t2	400727_0:004783	400727_0	51.496	468	191	13	1	449	1	451	7.45e-121	363	Endosome-associated-trafficking regulator 1	XP_025076558.1
g681.t1	400727_0:004837	400727_0	97.656	384	8	1	1	384	1	383	0	790	casein kinase II subunit alpha isoform X1	XP_025076244.1
g681.t2	400727_0:004837	400727_0	90.601	383	7	1	1	354	1	383	0	717	casein kinase II subunit alpha isoform X1	XP_025076244.1
g681.t3	400727_0:004837	400727_0	97.772	359	7	1	1	359	1	358	0	736	casein kinase II subunit alpha isoform X1	XP_025076244.1
g682.t1	37623_0:003c4b	37623_0	68.006	722	228	2	554	1275	1	719	0	1021	uncharacterized protein LOC125680223	XP_048775620.1
g683.t1	400727_0:004749	400727_0	35.565	478	287	7	593	1064	304	766	6.77e-94	321	zinc finger protein 23-like	XP_025115789.1
g684.t1	400727_0:004908	400727_0	50	88	44	0	71	158	72	159	1.52e-24	97.4	proline rich transmembrane protein 1B-like	XP_025115982.1
g688.t1	400727_0:00490b	400727_0	59.259	486	146	5	1	477	1	443	0	589	tyrosine-protein phosphatase non-receptor type 2-like isoform X1	XP_025076030.1
g688.t2	400727_0:00490b	400727_0	61.017	472	146	5	1	463	1	443	0	594	tyrosine-protein phosphatase non-receptor type 2-like isoform X1	XP_025076030.1
g689.t1	400727_0:002bbc	400727_0	51.791	363	154	5	294	640	207	564	5.15e-126	395	zinc finger and SCAN domain-containing protein 21-like	XP_025100054.1
g690.t1	400727_0:0049bc	400727_0	68.379	506	152	3	64	569	40	537	0	676	sodium-dependent phosphate transport protein 2B-like	XP_025116173.1
g691.t1	6500_0:0024df	6500_0	74.242	132	34	0	1	132	379	510	4.21e-64	208	sodium-dependent phosphate transport protein 2B-like	XP_035826455.1
g692.t1	1735272_0:00405f	1735272_0	64.356	202	72	0	1	202	62	263	4.75e-93	275	uncharacterized protein LOC121385503	XP_041372139.1
g693.t1	400727_0:004856	400727_0	67.454	931	282	8	13	939	28	941	0	1194	LOW QUALITY PROTEIN: protocadherin gamma-C5-like	XP_025115838.1
g694.t1	400727_0:004856	400727_0	52.162	370	120	10	14	334	963	1324	3.87e-94	307	LOW QUALITY PROTEIN: protocadherin gamma-C5-like	XP_025115838.1
g695.t1	400727_0:004664	400727_0	69.565	253	77	0	1	253	1	253	8.93e-130	370	15-hydroxyprostaglandin dehydrogenase	XP_025076167.1
g696.t1	6596_0:0004f3	6596_0	44.149	188	100	3	1	188	1	183	9.11e-49	161	uncharacterized protein LOC123555245	XP_045201878.1
g697.t1	6454_0:0019b8	6454_0	52.542	177	84	0	112	288	13	189	2.41e-56	197	polyhomeotic-like protein 1 isoform X1	XP_048250303.1
g698.t1	37653_0:003274	37653_0	83.955	268	42	1	124	390	1	268	2.15e-164	465	uncharacterized protein K02A2.6-like	XP_014785730.1
g700.t1	400727_0:0024c4	400727_0	46.165	1356	674	17	143	1471	141	1467	0	1269	uncharacterized protein LOC112564805	XP_025095664.1
g701.t1	6579_0:0032fd	6579_0	41.892	1480	759	21	18	1456	52	1471	0	1135	uncharacterized protein LOC117335032	XP_033750824.1
g702.t1	1735272_0:003ae7	1735272_0	63.763	287	104	0	50	336	402	688	1.44e-125	400	laminin subunit beta-1-like	XP_041369588.1
g704.t1	400727_0:004a79	400727_0	62.04	598	178	4	1	598	1	549	0	763	cytochrome P450 27C1-like isoform X1	XP_025115597.1
g705.t1	400727_0:00443e	400727_0	53.819	1427	568	11	108	1496	20	1393	0	1594	uncharacterized protein LOC112574716	XP_025111729.1
g706.t1	6596_0:00735f	6596_0	38.862	615	356	8	1	614	4	599	4.98e-148	454	zinc finger SWIM domain-containing protein 3-like	XP_045172186.1
g707.t1	400727_0:0049ac	400727_0	81.818	297	54	0	1	297	1	297	0	521	sulfotransferase family cytosolic 1B member 1-like	XP_025076023.1
g708.t1	6500_0:002aa2	6500_0	60.068	293	109	4	556	842	1	291	4.02e-110	342	uncharacterized protein LOC106012433	XP_012940866.1
g709.t1	400727_0:0049ac	400727_0	81.818	297	54	0	1	297	1	297	0	521	sulfotransferase family cytosolic 1B member 1-like	XP_025076023.1
g710.t1	225164_0:00276d	225164_0	38.235	136	69	4	14	134	10	145	5.25e-21	85.9	V4APQ1_LOTGI	XP_009053702.1
g711.t1	400727_0:004aad	400727_0	70.986	903	214	17	45	913	821	1709	0	1118	FH1/FH2 domain-containing protein 1-like isoform X1	XP_025115913.1
g711.t2	400727_0:004aad	400727_0	70.905	873	207	16	45	883	821	1680	0	1100	FH1/FH2 domain-containing protein 1-like isoform X1	XP_025115913.1
g711.t3	400727_0:004aad	400727_0	70.905	873	207	16	45	883	821	1680	0	1100	FH1/FH2 domain-containing protein 1-like isoform X1	XP_025115913.1
g712.t1	400727_0:004aad	400727_0	79.156	379	66	6	56	425	431	805	0	590	FH1/FH2 domain-containing protein 1-like isoform X1	XP_025115913.1
g713.t1	400727_0:0049d9	400727_0	50.862	116	56	1	32	147	297	411	2.22e-31	119	trypsin-1-like	XP_025116097.1
g713.t2	400727_0:0049d9	400727_0	50.862	116	56	1	22	137	297	411	6.06e-31	117	trypsin-1-like	XP_025116097.1
g714.t1	400727_0:004741	400727_0	45.81	179	81	7	1	166	399	574	8.95e-40	144	tRNA-specific adenosine deaminase 1-like	XP_025115922.1
g714.t2	400727_0:004741	400727_0	46.369	179	81	6	1	167	399	574	2.13e-42	151	tRNA-specific adenosine deaminase 1-like	XP_025115922.1
g715.t1	400727_0:00476f	400727_0	60	140	56	0	6	145	5	144	2e-57	180	M-phase phosphoprotein 6-like	XP_025115663.1
g716.t1	36100_0:0062bc	36100_0	31.548	336	191	10	42	361	1	313	2.02e-31	124	ZP domain-containing protein-like	XP_046549436.1
g717.t1	400727_0:00495d	400727_0	41.276	533	262	21	18	527	17	521	7.82e-111	343	IRF tryptophan pentad repeat domain-containing protein	XP_025115554.1
g718.t1	36100_0:0062a6	36100_0	32.725	767	430	15	8	772	6	688	4.35e-126	395	kelch-like protein 30	XP_046549529.1
g719.t1	400727_0:004a27	400727_0	51.253	359	150	2	12	345	178	536	2.19e-115	347	large neutral amino acids transporter small subunit 2-like isoform X1	XP_025115810.1
g719.t2	400727_0:004a27	400727_0	56.306	222	94	1	2	220	315	536	9.46e-74	235	large neutral amino acids transporter small subunit 2-like isoform X1	XP_025115810.1
g720.t1	6526_0:0051cd	6526_0	47.027	185	95	1	1	182	1	185	2.03e-57	184	106078368	XP_013094676.1
g721.t1	400727_0:0048b0	400727_0	80.87	575	109	1	1	574	1	575	0	958	negative elongation factor C/D-like isoform X1	XP_025114746.1
g723.t1	400727_0:0048ad	400727_0	61.478	636	179	15	1	619	481	1067	0	679	transcription initiation factor TFIID subunit 4-like	XP_025114739.1
g723.t2	400727_0:0048ad	400727_0	62.241	1062	301	30	1	1022	66	1067	0	1111	transcription initiation factor TFIID subunit 4-like	XP_025114739.1
g724.t1	6565_0:0000b7	6565_0	47.17	159	76	1	1	159	345	495	3.59e-48	165	uncharacterized protein LOC111106094	XP_022296330.1
g725.t1	400727_0:0048b2	400727_0	60.087	461	130	12	1	421	1	447	1e-126	380	protein LSM14 homolog A-B-like isoform X1	XP_025114740.1
g725.t2	400727_0:0048b2	400727_0	60.954	461	143	12	1	438	1	447	7.43e-130	389	protein LSM14 homolog A-B-like isoform X1	XP_025114740.1
g725.t3	400727_0:0048b2	400727_0	60.86	465	140	14	1	441	1	447	8.86e-128	383	protein LSM14 homolog A-B-like isoform X1	XP_025114740.1
g725.t4	400727_0:0048b2	400727_0	60	465	127	14	1	424	1	447	2.55e-124	374	protein LSM14 homolog A-B-like isoform X1	XP_025114740.1
g725.t5	400727_0:0048b2	400727_0	60.521	461	127	13	1	420	1	447	8.15e-127	380	protein LSM14 homolog A-B-like isoform X1	XP_025114740.1
g725.t6	400727_0:0048b2	400727_0	59.57	465	130	13	1	425	1	447	2.5e-124	374	protein LSM14 homolog A-B-like isoform X1	XP_025114740.1
g725.t7	400727_0:0048b2	400727_0	61.388	461	140	13	1	437	1	447	6.66e-130	389	protein LSM14 homolog A-B-like isoform X1	XP_025114740.1
g726.t1	400727_0:004810	400727_0	87.261	157	19	1	1	156	1	157	1.93e-87	259	small nuclear ribonucleoprotein-associated protein B'-like	XP_025075966.1
g727.t1	400727_0:0043d3	400727_0	69.886	176	53	0	3	178	2	177	4.46e-88	258	uncharacterized protein LOC112575945	XP_025113882.1
g728.t1	400727_0:004962	400727_0	79.295	454	94	0	1	454	2	455	0	750	cysteine desulfurase, mitochondrial-like	XP_025076471.1
g728.t2	400727_0:004962	400727_0	79.515	454	91	2	1	452	2	455	0	746	cysteine desulfurase, mitochondrial-like	XP_025076471.1
g729.t1	400727_0:004697	400727_0	87.679	349	43	0	1	349	1	349	0	654	GMP reductase 2-like isoform X1	XP_025076472.1
g730.t1	400727_0:0046d7	400727_0	79.641	668	136	0	1	668	1	668	0	1099	rhophilin-1-like isoform X1	XP_025076469.1
g731.t1	400727_0:00480e	400727_0	54.633	3011	1181	48	268	3208	354	3249	0	3063	uncharacterized protein LOC112553340 isoform X1	XP_025076264.1
g731.t2	400727_0:00480e	400727_0	54.688	3008	1181	47	268	3205	354	3249	0	3068	uncharacterized protein LOC112553340 isoform X1	XP_025076264.1
g733.t1	400727_0:004974	400727_0	38.809	487	252	10	4	477	13	466	7.08e-94	296	uncharacterized protein LOC112553438 isoform X1	XP_025076434.1
g734.t1	400727_0:004884	400727_0	51.205	166	80	1	65	230	1	165	1.78e-45	153	low-density lipoprotein receptor-related protein 12-like	XP_025076178.1
g737.t1	6500_0:002abb	6500_0	41.221	1065	482	38	107	1113	29	1007	0	599	breast cancer anti-estrogen resistance protein 1	XP_012940884.2
g737.t2	6500_0:002abb	6500_0	41.221	1065	482	38	106	1112	29	1007	0	599	breast cancer anti-estrogen resistance protein 1	XP_012940884.2
g738.t1	400727_0:004844	400727_0	38.914	221	128	4	1	220	6	220	8.78e-54	174	sex hormone-binding globulin-like isoform X1	XP_025115456.1
g739.t1	400727_0:00487c	400727_0	72.764	492	133	1	27	518	1	491	0	759	probable D-lactate dehydrogenase, mitochondrial isoform X1	XP_025115447.1
g739.t2	400727_0:00487c	400727_0	72.764	492	133	1	1	492	1	491	0	758	probable D-lactate dehydrogenase, mitochondrial isoform X1	XP_025115447.1
g740.t1	6500_0:003c01	6500_0	75	140	35	0	1	140	1	140	6.07e-77	228	60S ribosomal protein L14	XP_005109109.1
g741.t1	400727_0:004a43	400727_0	77.652	443	92	3	5	445	4	441	0	711	LOW QUALITY PROTEIN: protein LCHN-like	XP_025115454.1
g744.t1	36100_0:0016a6	36100_0	48.077	156	78	3	1	156	84	236	5.82e-42	143	uncharacterized protein LOC124270114	XP_046561088.1
g745.t1	400727_0:004725	400727_0	58.896	489	144	7	36	517	3	441	0	560	thyrotropin-releasing hormone receptor-like isoform X1	XP_025076288.1
g746.t1	37623_0:003c4b	37623_0	67.342	444	145	0	1	444	276	719	0	639	uncharacterized protein LOC125680223	XP_048775620.1
g747.t1	37623_0:003c4b	37623_0	69.231	169	51	1	1	169	1	168	1.04e-74	241	uncharacterized protein LOC125680223	XP_048775620.1
g748.t1	400727_0:004769	400727_0	55.422	664	278	6	1	659	1	651	0	735	A0A2T7NH45_POMCA	XP_025114644.1
g749.t1	400727_0:004a7b	400727_0	81.722	941	169	3	1	939	1	940	0	1601	Exocyst complex component 2	XP_025114649.1
g750.t1	400727_0:004861	400727_0	61.582	354	130	2	1	351	1	351	3.64e-158	450	RNase III domain-containing protein	XP_025114647.1
g751.t1	400727_0:00498e	400727_0	54.018	224	101	2	3	225	2	224	3.34e-91	271	enoyl-CoA delta isomerase 2, peroxisomal-like	XP_025114641.1
g752.t1	36100_0:0025cd	36100_0	53.906	256	111	2	1	249	22	277	6.4e-90	270	3-oxoacyl-	XP_046567449.1
g753.t1	36100_0:0025cd	36100_0	53.488	258	113	3	1	253	22	277	2.65e-92	276	3-oxoacyl-	XP_046567449.1
g754.t1	36100_0:00110f	36100_0	31.044	699	434	11	1	653	1	697	9.94e-119	375	LOW QUALITY PROTEIN: protein asteroid homolog 1-like	XP_046558874.1
g755.t1	6500_0:00281f	6500_0	67.681	263	85	0	44	306	110	372	5.4e-124	363	uncharacterized protein LOC101850577	XP_035826761.1
g756.t1	400727_0:004a98	400727_0	41.312	869	442	12	1	846	1	824	0	674	A0A2T7NGL8_POMCA	XP_025115749.1
g757.t1	400727_0:004a99	400727_0	60.766	418	157	4	7	422	4	416	2.7e-168	481	GPI mannosyltransferase 1-like isoform X1	XP_025115750.1
g757.t2	400727_0:004a99	400727_0	61.353	414	153	4	1	412	8	416	1.78e-167	478	GPI mannosyltransferase 1-like isoform X1	XP_025115750.1
g758.t1	6579_0:003e4b	6579_0	70	190	56	1	27	215	21	210	3.15e-96	282	UPF0598 protein CG30010-like	XP_033755352.1
g759.t1	400727_0:0048c2	400727_0	70.772	674	157	7	1	674	1	634	0	1001	katanin p80 WD40 repeat-containing subunit B1-like isoform X1	XP_025114674.1
g759.t2	400727_0:0048c2	400727_0	73.201	653	156	6	1	653	1	634	0	1014	katanin p80 WD40 repeat-containing subunit B1-like isoform X1	XP_025114674.1
g760.t1	400727_0:0046ac	400727_0	74.009	227	52	4	21	247	1	220	9.32e-108	314	core-binding factor subunit beta-like isoform X1	XP_025114679.1
g761.t1	400727_0:004854	400727_0	47.718	241	109	5	29	263	24	253	9.36e-64	205	uncharacterized protein C18orf19 homolog A-like	XP_025114722.1
g762.t1	400727_0:0046c1	400727_0	69.034	352	106	2	8	359	6	354	0	524	LOW QUALITY PROTEIN: mRNA cap guanine-N7 methyltransferase-like	XP_025114721.1
g763.t1	36100_0:000601	36100_0	33.024	754	377	31	310	1037	193	844	7.15e-78	276	DNA repair-scaffolding protein-like	XP_046577443.1
g764.t1	400727_0:004776	400727_0	75.115	434	108	0	1	434	1	434	0	693	LOW QUALITY PROTEIN: tetratricopeptide repeat protein 5-like	XP_025116291.1
g765.t1	400727_0:004907	400727_0	79.885	522	65	5	1	486	1	518	0	796	Y+L amino acid transporter 2-like isoform X1	XP_025115924.1
g766.t1	400727_0:004a2d	400727_0	67.614	176	56	1	3	178	44	218	5.49e-87	257	magnesium-dependent phosphatase 1-like isoform X1	XP_025115930.1
g767.t1	400727_0:004863	400727_0	71.359	206	59	0	1	206	1	206	6.4e-113	323	testis, prostate and placenta-expressed protein-like	XP_025115933.1
g768.t1	400727_0:004922	400727_0	59.545	440	172	3	3	441	8	442	5.63e-180	512	protein disulfide isomerase-like 2-2	XP_025115928.1
g769.t1	6573_0:003e66	6573_0	31.481	270	146	6	21	255	1	266	1.83e-39	140	A0A210PZG6_MIZYE	XP_021371235.1
g771.t1	400727_0:004ab3	400727_0	66.077	1695	510	13	11	1666	5	1673	0	2173	uncharacterized protein LOC112553143	XP_025075952.1
g772.t1	6596_0:0025be	6596_0	46	300	157	4	16	313	1	297	7.85e-80	266	uncharacterized protein LOC123552889	XP_045198570.1
g773.t1	400727_0:0046af	400727_0	68.605	172	52	2	1	172	45	214	6.39e-88	259	transmembrane protein 208-like	XP_025115324.1
g774.t1	36100_0:000640	36100_0	41.88	117	61	4	1	114	2	114	6.45e-21	86.7	uncharacterized protein LOC124285137	XP_046577259.1
g775.t1	1735272_0:004c98	1735272_0	70.149	268	76	3	49	314	49	314	1.3e-136	392	cathepsin Z-like	XP_041375463.1
g776.t1	400727_0:0046af	400727_0	68.605	172	52	2	1	172	45	214	6.39e-88	259	transmembrane protein 208-like	XP_025115324.1
g777.t1	36100_0:000640	36100_0	41.88	117	61	4	1	114	2	114	6.45e-21	86.7	uncharacterized protein LOC124285137	XP_046577259.1
g778.t1	1735272_0:004c98	1735272_0	70.149	268	76	3	49	314	49	314	1.3e-136	392	cathepsin Z-like	XP_041375463.1
g780.t1	400727_0:004ac4	400727_0	70.463	281	82	1	1	281	1	280	1.53e-149	422	dehydrogenase/reductase SDR family member 4-like isoform X1	XP_025115901.1
g781.t1	400727_0:000fd5	400727_0	38.974	721	393	16	230	921	53	755	3.88e-155	478	A0A2T7PNG4_POMCA	XP_025086485.1
g782.t1	400727_0:000fd5	400727_0	37.796	717	379	17	169	858	79	755	2.45e-140	437	A0A2T7PNG4_POMCA	XP_025086485.1
g784.t1	36100_0:000cf3	36100_0	50.688	1018	476	9	23	1031	15	1015	0	1067	LOW QUALITY PROTEIN: atrial natriuretic peptide receptor 2-like	XP_046557134.1
g785.t1	400727_0:0046bd	400727_0	74.044	497	119	4	7	503	64	550	0	751	uncharacterized protein LOC112553248 isoform X1	XP_025076130.1
g785.t2	400727_0:0046bd	400727_0	74.636	481	112	4	10	490	80	550	0	747	uncharacterized protein LOC112553248 isoform X1	XP_025076130.1
g786.t1	400727_0:004851	400727_0	43.357	143	78	2	10	152	13	152	1e-31	132	uncharacterized protein LOC112577280	XP_025116117.1
g786.t2	400727_0:004851	400727_0	48.855	131	60	3	2	132	29	152	6.7e-31	130	uncharacterized protein LOC112577280	XP_025116117.1
g787.t1	400727_0:004857	400727_0	66.719	643	156	12	1	605	1	623	0	817	TPR_REGION domain-containing protein	XP_025116116.1
g788.t1	400727_0:001f0e	400727_0	57.11	429	179	3	21	445	15	442	1.63e-173	497	RUS1 family protein C16orf58 homolog	XP_025089925.1
g789.t1	6454_0:00260b	6454_0	62.857	490	179	2	22	511	18	504	0	629	b(0,+)-type amino acid transporter 1-like	XP_046364619.2
g790.t1	6500_0:003223	6500_0	65.931	725	234	3	1	716	1	721	0	1008	translin-associated factor X-interacting protein 1-like	XP_005105955.1
g791.t1	400727_0:0048a5	400727_0	74.006	654	137	15	1	637	1	638	0	945	ran-binding protein 9-like	XP_025115604.1
g791.t2	400727_0:0048a5	400727_0	74.576	649	137	14	1	632	1	638	0	952	ran-binding protein 9-like	XP_025115604.1
g791.t3	400727_0:0048a5	400727_0	74.006	654	137	15	1	637	1	638	0	946	ran-binding protein 9-like	XP_025115604.1
g792.t1	400727_0:0046d3	400727_0	53.629	248	90	3	510	754	421	646	4.81e-41	163	putative per-hexamer repeat protein 5	XP_025116176.1
g792.t2	6573_0:002374	6573_0	42.518	548	229	14	8	539	18	495	1.12e-47	185	putative per-hexamer repeat protein 5	XP_021358002.1
g792.t3	6596_0:001f4e	6596_0	31.442	423	216	9	291	709	79	431	1.48e-49	182	uncharacterized protein ZK643.6-like	XP_045192543.1
g792.t4	6573_0:002374	6573_0	42.674	546	229	14	8	537	18	495	2.46e-47	184	putative per-hexamer repeat protein 5	XP_021358002.1
g792.t5	6573_0:002374	6573_0	38.168	524	228	10	8	481	18	495	1.29e-42	169	putative per-hexamer repeat protein 5	XP_021358002.1
g792.t6	36100_0:00082a	36100_0	29.231	650	335	21	24	658	3237	3776	5.58e-47	183	uncharacterized protein LOC124292144	XP_046585152.1
g792.t7	400727_0:0046d3	400727_0	56.356	236	90	3	510	742	421	646	1.28e-42	167	putative per-hexamer repeat protein 5	XP_025116176.1
g792.t8	6573_0:002374	6573_0	38.29	538	196	13	8	468	18	496	1.2e-47	185	putative per-hexamer repeat protein 5	XP_021358002.1
g793.t1	400727_0:00492f	400727_0	72.237	389	105	3	2	388	3	390	0	566	diphosphomevalonate decarboxylase-like	XP_025115037.1
g794.t1	400727_0:0047e6	400727_0	78.153	563	121	2	7	568	52	613	0	905	lysine--tRNA ligase-like isoform X1	XP_025115019.1
g794.t2	400727_0:0047e6	400727_0	73.856	612	151	4	2	609	7	613	0	920	lysine--tRNA ligase-like isoform X1	XP_025115019.1
g795.t1	400727_0:0047ad	400727_0	56.187	299	124	1	1	299	1	292	2.51e-120	350	OTU domain-containing protein	XP_025115046.1
g796.t1	400727_0:00466a	400727_0	70.861	302	87	1	1	301	1	302	3.53e-162	466	LOW QUALITY PROTEIN: geranylgeranyl transferase type-2 subunit alpha-like	XP_025115048.1
g797.t1	400727_0:004923	400727_0	38.56	389	209	9	1	373	1	375	8.63e-50	175	Probable RNA polymerase II nuclear localization protein SLC7A6OS	XP_025115038.1
g798.t1	400727_0:0047e9	400727_0	66.284	436	132	6	1	430	1	427	0	573	mitochondrial inner membrane protein OXA1L-like	XP_025115034.1
g799.t1	400727_0:004934	400727_0	87.269	432	53	1	1	432	1	430	0	802	adenosylhomocysteinase-like	XP_025115033.1
g800.t1	400727_0:0047a7	400727_0	92.837	349	25	0	1	349	1	349	0	682	V-type proton ATPase subunit	XP_025115042.1
g801.t1	400727_0:00486c	400727_0	80.761	473	91	0	21	493	16	488	0	751	large neutral amino acids transporter small subunit 1-like	XP_025115030.1
g802.t1	400727_0:004784	400727_0	71.899	516	145	0	4	519	3	518	0	786	probable aminopeptidase NPEPL1	XP_025115024.1
g803.t1	6500_0:003a14	6500_0	58	100	42	0	1	100	1	100	5.75e-29	106	uncharacterized protein LOC106013149	XP_012943571.1
g804.t1	6500_0:00281f	6500_0	55.639	266	116	1	43	308	109	372	7.83e-92	281	uncharacterized protein LOC101850577	XP_035826761.1
g805.t1	400727_0:00468f	400727_0	83.013	677	114	1	1	677	1	676	0	1205	C-Maf-inducing protein-like isoform X1	XP_025115014.1
g806.t1	400727_0:00498f	400727_0	68.709	604	184	3	11	611	30	631	0	844	gigaxonin-like isoform X1	XP_025115017.1
g807.t1	400727_0:0030bc	400727_0	31.464	321	196	11	125	427	116	430	1.5e-31	134	uncharacterized protein LOC112568904 isoform X1	XP_025102239.1
g809.t1	400727_0:0046e3	400727_0	61.305	429	160	5	24	449	19	444	0	530	GH16 domain-containing protein	XP_025116061.1
g810.t1	400727_0:001188	400727_0	63.605	588	208	1	12	599	11	592	0	748	short transient receptor potential channel 6-like	XP_025087044.1
g812.t1	400727_0:00470e	400727_0	74.725	455	114	1	7	460	30	484	0	692	small conductance calcium-activated potassium channel protein 3-like isoform X1	XP_025115988.1
g812.t2	400727_0:00470e	400727_0	74.505	455	111	2	7	456	30	484	0	682	small conductance calcium-activated potassium channel protein 3-like isoform X1	XP_025115988.1
g813.t1	400727_0:0047c2	400727_0	59.598	448	149	2	11	457	35	451	3.41e-180	514	LOW QUALITY PROTEIN: small conductance calcium-activated potassium channel protein 2-like	XP_025116272.1
g814.t1	400727_0:0048e1	400727_0	76.518	247	58	0	2	248	1	247	4.82e-146	410	NADH dehydrogenase	XP_025115064.1
g815.t1	400727_0:004700	400727_0	41.711	561	271	17	312	852	240	764	2.86e-106	348	low-density lipoprotein receptor-related protein 12-like	XP_025115280.1
g816.t1	400727_0:00472a	400727_0	72.693	531	138	5	1	529	1	526	0	775	DNA_LIGASE_A3 domain-containing protein	XP_025115281.1
g820.t1	36100_0:0062af	36100_0	79.863	293	59	0	1	293	1	293	7.02e-177	493	LOW QUALITY PROTEIN: uncharacterized protein LOC124259391	XP_046549477.1
g821.t1	400727_0:0047cc	400727_0	69.932	439	131	1	16	454	19	456	0	636	lysine-specific demethylase 8-like	XP_025114627.1
g824.t1	1735272_0:00534f	1735272_0	59.481	385	156	0	1	385	144	528	2.99e-169	486	uncharacterized protein LOC121391659	XP_041379145.1
g825.t1	6596_0:0035a8	6596_0	39.478	613	334	10	8	612	252	835	4.18e-130	405	uncharacterized protein LOC123558088	XP_045205900.1
g826.t1	6596_0:0025be	6596_0	47.423	291	148	4	25	313	10	297	6.54e-80	266	uncharacterized protein LOC123552889	XP_045198570.1
g827.t1	400727_0:00443e	400727_0	67.91	134	43	0	1	134	1260	1393	2.94e-64	214	uncharacterized protein LOC112574716	XP_025111729.1
g828.t1	1735272_0:003842	1735272_0	55.556	162	71	1	221	381	59	220	1.1e-57	190	uncharacterized protein LOC121380767	XP_041365670.1
g829.t1	6596_0:0025be	6596_0	46.333	300	156	4	16	313	1	297	9.98e-81	268	uncharacterized protein LOC123552889	XP_045198570.1
g830.t1	400727_0:004871	400727_0	39.516	124	69	3	13	133	25	145	2.85e-25	96.7	A0A2T7NHE4_POMCA	XP_025116039.1
g832.t1	400727_0:0049ad	400727_0	61.241	854	292	14	1227	2062	961	1793	0	986	uncharacterized protein LOC112576847 isoform X1	XP_025115422.1
g833.t1	400727_0:0016b2	400727_0	72.184	435	121	0	1	435	1	435	0	677	uncharacterized protein F54H12.2-like	XP_025085060.1
g834.t1	400727_0:0046f7	400727_0	36	175	82	5	1	170	12	161	6.46e-26	99.8	A0A2T7NHD0_POMCA	XP_025076294.1
g836.t1	400727_0:004755	400727_0	85.316	395	58	0	1	395	14	408	0	714	glucose-fructose oxidoreductase domain-containing protein 1-like	XP_025114631.1
g837.t1	400727_0:004777	400727_0	54.575	306	115	4	38	341	27	310	1.65e-109	328	LOW QUALITY PROTEIN: uncharacterized protein LOC112553158	XP_025075975.1
g837.t2	400727_0:004777	400727_0	55.263	304	116	4	24	327	27	310	1.01e-109	328	LOW QUALITY PROTEIN: uncharacterized protein LOC112553158	XP_025075975.1
g839.t1	400727_0:0047a2	400727_0	71.215	601	144	6	26	625	475	1047	0	815	serine/threonine-protein kinase PRP4 homolog isoform X1	XP_025115158.1
g840.t1	400727_0:00495f	400727_0	70.962	1591	399	23	1	1548	1	1571	0	2185	WD repeat-containing protein 7-like isoform X1	XP_025115146.1
g841.t1	400727_0:004995	400727_0	59.143	350	138	3	2	351	5	349	2.25e-149	427	centromere protein L-like	XP_025115829.1
g843.t1	400727_0:004ab4	400727_0	64.267	1125	380	6	121	1227	19	1139	0	1496	Golgi apparatus protein 1-like	XP_025114796.1
g844.t1	400727_0:004a77	400727_0	70.968	248	69	3	2	247	67	313	1.77e-128	369	protein IMPACT-like isoform X1	XP_025076161.1
g844.t2	400727_0:004a77	400727_0	71.019	314	88	3	1	312	1	313	5.47e-169	474	protein IMPACT-like isoform X1	XP_025076161.1
g845.t1	400727_0:004927	400727_0	35.53	349	209	6	30	369	20	361	6.24e-73	234	uncharacterized protein LOC112576921	XP_025115579.1
g846.t1	400727_0:004671	400727_0	51.027	292	135	4	2	291	9	294	4.92e-85	260	A0A2T7NH03_POMCA	XP_025115686.1
g846.t2	400727_0:004671	400727_0	51.027	292	135	4	11	300	9	294	5.27e-85	260	A0A2T7NH03_POMCA	XP_025115686.1
g847.t1	36100_0:001228	36100_0	61	200	70	4	39	236	21	214	1.71e-71	239	forkhead box protein L1-like	XP_046559352.1
g848.t1	400727_0:004a2a	400727_0	84.034	357	53	1	3	355	6	362	0	644	GDP-mannose 4,6 dehydratase-like isoform X1	XP_025115183.1
g848.t2	400727_0:004a2a	400727_0	84.314	357	56	0	3	359	6	362	0	647	GDP-mannose 4,6 dehydratase-like isoform X1	XP_025115183.1
g849.t1	400727_0:0046c4	400727_0	50.877	342	154	5	1	336	1	334	4.35e-111	338	A0A2T7NHL4_POMCA	XP_025115182.1
g850.t1	6565_0:0058f4	6565_0	74.51	255	63	2	1	253	1	255	6.47e-137	395	protein ALP1-like	XP_022294974.1
g851.t1	400727_0:0046d2	400727_0	68.622	733	227	2	32	764	98	827	0	1085	uncharacterized protein LOC112553210 isoform X1	XP_025076071.1
g852.t1	400727_0:0049c6	400727_0	62.708	421	152	3	1	420	87	503	0	574	sphingomyelin phosphodiesterase 3-like	XP_025114864.1
g852.t2	400727_0:0049c6	400727_0	59.919	494	193	3	10	502	14	503	0	627	sphingomyelin phosphodiesterase 3-like	XP_025114864.1
g853.t1	400727_0:004684	400727_0	59.041	271	106	2	1	267	1	270	2.35e-113	330	LOW QUALITY PROTEIN: glutathione S-transferase omega-1-like	XP_025114871.1
g853.t2	400727_0:004684	400727_0	59.041	271	106	2	34	300	1	270	2.25e-113	331	LOW QUALITY PROTEIN: glutathione S-transferase omega-1-like	XP_025114871.1
g854.t1	400727_0:004711	400727_0	60.231	606	230	5	1	598	1	603	0	743	nudC domain-containing protein 1-like	XP_025076557.1
g854.t2	400727_0:004711	400727_0	60.132	607	230	6	1	599	1	603	0	738	nudC domain-containing protein 1-like	XP_025076557.1
g856.t1	6565_0:004553	6565_0	67.586	145	45	2	1	143	1	145	1.12e-69	210	ribonuclease H1-like	XP_022335859.1
g857.t1	225164_0:001d5a	225164_0	77.273	220	48	2	1	220	1	218	1.26e-118	339	V4C976_LOTGI	XP_009051018.1
g858.t1	6500_0:00473a	6500_0	50.588	170	80	3	3	168	15	184	1.21e-45	150	uncharacterized protein LOC101856235	XP_035829389.1
g858.t2	1735272_0:001469	1735272_0	49.189	185	87	3	1	180	1	183	1.22e-51	166	uncharacterized protein LOC121372316	XP_041354544.1
g860.t1	37623_0:00165d	37623_0	46.078	102	53	2	1	101	300	400	6.52e-23	94	uncharacterized protein LOC125668729 isoform X2	XP_048759059.1
g861.t1	1735272_0:004cf2	1735272_0	32.581	310	190	9	1	305	89	384	4.16e-39	144	F-box only protein 31-like	XP_041376674.1
g861.t2	6454_0:0027ba	6454_0	34.31	239	149	5	1	235	153	387	9.82e-38	139	F-box only protein 31-like	XP_048253341.1
g862.t1	400727_0:0047fc	400727_0	59.649	171	58	4	1	166	1	165	9.58e-66	201	uncharacterized protein LOC112576893	XP_025115509.1
g863.t1	400727_0:0046c9	400727_0	91.791	134	11	0	1	134	1	134	8.01e-86	249	mediator of RNA polymerase II transcription subunit 10-like	XP_025114678.1
g864.t1	6526_0:0026cd	6526_0	42	300	151	9	293	575	131	424	9.39e-63	218	Protein kinase C	XP_013077719.1
g865.t1	400727_0:0047c7	400727_0	70.38	368	107	1	1	368	1	366	0	508	A0A2T7NGQ3_POMCA	XP_025114736.1
g866.t1	400727_0:004977	400727_0	84.416	154	24	0	2	155	23	176	1.07e-97	281	protein SYS1 homolog	XP_025076278.1
g866.t2	400727_0:004977	400727_0	79.545	176	36	0	1	176	1	176	1.27e-103	297	protein SYS1 homolog	XP_025076278.1
g867.t1	400727_0:0049be	400727_0	80.526	190	36	1	1	190	1	189	5.52e-116	330	A0A2T7NGQ2_POMCA	XP_025076276.1
g868.t1	400727_0:00486a	400727_0	93.836	795	49	0	1	795	1	795	0	1503	vacuolar protein sorting-associated protein 35-like	XP_025076272.1
g869.t1	400727_0:0049c0	400727_0	56.332	229	96	2	24	252	34	258	6.13e-87	262	origin recognition complex subunit 6-like isoform X1	XP_025076273.1
g870.t1	400727_0:004661	400727_0	48.246	228	114	2	25	252	24	247	2.83e-67	212	uncharacterized protein LOC112577070	XP_025115776.1
g871.t1	400727_0:0048f3	400727_0	78.846	208	43	1	1	208	1	207	5.98e-118	336	60S ribosomal protein L13-like	XP_025115775.1
g872.t1	400727_0:0048de	400727_0	73.415	568	151	0	1	568	1	568	0	889	A0A2T7NJA7_POMCA	XP_025115767.1
g873.t1	400727_0:00468b	400727_0	77.72	386	83	3	1	384	1	385	0	628	arrestin domain-containing protein 17-like	XP_025115959.1
g875.t1	225164_0:003808	225164_0	41.6	250	134	6	12	258	5	245	8.94e-55	180	V4A3R1_LOTGI	XP_009058023.1
g876.t1	400727_0:0046ea	400727_0	57.2	500	168	7	1	499	23	477	0	537	thyrotropin-releasing hormone receptor-like	XP_025076465.1
g877.t1	400727_0:0046ea	400727_0	56.917	506	161	7	10	509	23	477	0	551	thyrotropin-releasing hormone receptor-like	XP_025076465.1
g878.t1	1735272_0:001da4	1735272_0	76.518	247	58	0	1	247	1	247	5.68e-141	411	uncharacterized protein LOC121373072	XP_041355451.1
g879.t1	1735272_0:00534f	1735272_0	58.261	345	144	0	1	345	184	528	2.95e-146	426	uncharacterized protein LOC121391659	XP_041379145.1
g880.t1	400727_0:004842	400727_0	63.587	552	183	5	3	553	11	545	0	738	cAMP-regulated D2 protein-like	XP_025076021.1
g882.t1	400727_0:00483f	400727_0	81.494	308	56	1	1	308	672	978	4.68e-180	533	1-phosphatidylinositol 4,5-bisphosphate phosphodiesterase gamma-1-like	XP_025115130.1
g883.t1	400727_0:00483f	400727_0	82.523	658	110	2	1	653	1	658	0	1117	1-phosphatidylinositol 4,5-bisphosphate phosphodiesterase gamma-1-like	XP_025115130.1
g884.t1	400727_0:00487f	400727_0	55.37	419	187	0	104	522	127	545	3.45e-156	459	small conductance calcium-activated potassium channel protein 1-like isoform X1	XP_025115442.1
g887.t1	400727_0:004971	400727_0	54.673	856	309	15	1	812	42	862	0	809	b(0,+)-type amino acid transporter 1-like isoform X1	XP_025114813.1
g888.t1	400727_0:00498d	400727_0	66.598	488	163	0	1	488	1	488	0	702	glutathione synthetase-like	XP_025114625.1
g889.t1	400727_0:0046f1	400727_0	76.033	1089	257	2	1	1085	1	1089	0	1605	Importin N-terminal domain-containing protein	XP_025114624.1
g890.t1	6526_0:0017aa	6526_0	70.4	125	34	2	1	125	296	417	4.63e-40	144	Reverse transcriptase domain-containing protein	XP_013071679.1
g891.t1	6596_0:0052ba	6596_0	67.814	581	181	2	2	576	195	775	0	845	deoxyribodipyrimidine photo-lyase-like	XP_045159044.1
g892.t1	400727_0:0046f6	400727_0	52.034	467	153	11	1	455	1	408	3.07e-139	408	Ubiquitin-like domain-containing protein	XP_025114827.1
g893.t1	36100_0:005cc2	36100_0	35.294	306	194	4	30	333	5	308	1.64e-61	208	neuronal acetylcholine receptor subunit alpha-7-like	XP_046547067.1
g894.t2	36100_0:000c5d	36100_0	31.229	301	197	5	16	312	30	324	5.4e-49	176	LOW QUALITY PROTEIN: neuronal acetylcholine receptor subunit alpha-3-like	XP_046556909.1
g895.t1	400727_0:0046d9	400727_0	80.713	2888	425	18	1	2800	140	2983	0	4695	LOW QUALITY PROTEIN: inositol 1,4,5-trisphosphate receptor type 2-like	XP_025114960.1
g895.t2	400727_0:0046d9	400727_0	80.443	2889	429	19	1	2798	140	2983	0	4675	LOW QUALITY PROTEIN: inositol 1,4,5-trisphosphate receptor type 2-like	XP_025114960.1
g895.t3	400727_0:0046d9	400727_0	80.263	2888	425	19	1	2787	140	2983	0	4659	LOW QUALITY PROTEIN: inositol 1,4,5-trisphosphate receptor type 2-like	XP_025114960.1
g895.t4	400727_0:0046d9	400727_0	80.893	2889	429	18	1	2811	140	2983	0	4709	LOW QUALITY PROTEIN: inositol 1,4,5-trisphosphate receptor type 2-like	XP_025114960.1
g897.t1	400727_0:004762	400727_0	82.846	752	127	1	7	758	2	751	0	1336	protein-glutamine gamma-glutamyltransferase E-like isoform X1	XP_025115117.1
g897.t2	400727_0:004762	400727_0	83.14	688	116	0	36	723	64	751	0	1237	protein-glutamine gamma-glutamyltransferase E-like isoform X1	XP_025115117.1
g898.t1	400727_0:0047ae	400727_0	63.193	595	209	3	11	602	16	603	0	792	sodium-coupled monocarboxylate transporter 1-like isoform X1	XP_025114821.1
g899.t1	6500_0:00281f	6500_0	58.19	232	94	1	2	233	144	372	1.44e-82	255	uncharacterized protein LOC101850577	XP_035826761.1
g900.t1	400727_0:0047ae	400727_0	64.381	598	207	4	10	604	17	611	0	774	sodium-coupled monocarboxylate transporter 1-like isoform X1	XP_025114821.1
g901.t1	400727_0:0046a9	400727_0	43.431	274	145	8	283	551	128	396	2.91e-62	224	transmembrane protease serine 9-like	XP_025116180.1
g902.t1	400727_0:001bae	400727_0	61.68	381	145	1	1	381	448	827	1.94e-173	507	uncharacterized protein LOC112563184	XP_025092756.1
g903.t1	400727_0:0016b2	400727_0	71.954	435	122	0	1	435	1	435	0	674	uncharacterized protein F54H12.2-like	XP_025085060.1
g904.t1	400727_0:0046a9	400727_0	51.866	268	121	6	518	780	131	395	9.71e-80	279	transmembrane protease serine 9-like	XP_025116180.1
g905.t1	400727_0:004a21	400727_0	74.49	294	75	0	1	294	1	294	1.67e-173	484	A0A2T7NHX6_POMCA	XP_025076018.1
g906.t1	400727_0:00483d	400727_0	83.434	827	128	2	1	821	8	831	0	1411	AP-1 complex subunit gamma-1-like isoform X1	XP_025076005.1
g906.t2	400727_0:00483d	400727_0	83.555	827	130	2	1	824	8	831	0	1414	AP-1 complex subunit gamma-1-like isoform X1	XP_025076005.1
g907.t1	37623_0:0022c0	37623_0	52.433	1007	412	6	295	1300	743	1683	0	1047	uncharacterized protein LOC125668891	XP_048759286.1
g908.t1	400727_0:00489e	400727_0	63.089	382	124	5	23	404	32	396	2.32e-160	459	FMRFamide receptor-like isoform X1	XP_025076014.1
g909.t1	400727_0:004704	400727_0	75.207	363	90	0	56	418	43	405	0	564	FMRFamide receptor-like	XP_025076013.1
g911.t1	1735272_0:005295	1735272_0	38.281	256	129	8	33	275	11	250	2.71e-41	150	E3 ubiquitin-protein ligase TRIM56-like	XP_041378921.1
g912.t1	400727_0:004aa1	400727_0	77.138	1111	218	8	1	1084	1	1102	0	1756	kinesin-like protein KIF28P isoform X1	XP_025115260.1
g912.t2	400727_0:004aa1	400727_0	76.673	1106	207	7	1	1059	1	1102	0	1734	kinesin-like protein KIF28P isoform X1	XP_025115260.1
g912.t3	400727_0:004aa1	400727_0	79.171	1013	182	5	1	986	1	1011	0	1662	kinesin-like protein KIF28P isoform X1	XP_025115260.1
g913.t1	400727_0:0047b3	400727_0	71.357	398	100	7	6	390	5	401	0	562	transcription factor E2F5-like isoform X1	XP_025114954.1
g913.t2	400727_0:0047b3	400727_0	72.28	386	95	6	1	375	17	401	0	554	transcription factor E2F5-like isoform X1	XP_025114954.1
g914.t1	400727_0:004912	400727_0	59.545	220	86	1	1	220	72	288	1.85e-83	275	LOW QUALITY PROTEIN: uncharacterized protein LOC112576591	XP_025114953.1
g914.t2	400727_0:004912	400727_0	63.139	274	98	2	20	293	18	288	2.4e-113	355	LOW QUALITY PROTEIN: uncharacterized protein LOC112576591	XP_025114953.1
g915.t1	400727_0:004824	400727_0	72.727	253	63	3	1	252	1	248	1.69e-129	369	MARVEL domain-containing protein	XP_025114956.1
g916.t1	400727_0:004790	400727_0	84.189	740	112	3	1	735	1	740	0	1286	Protein VAC14 homolog	XP_025114952.1
g918.t1	400727_0:0049a1	400727_0	74.399	582	125	9	3	563	4	582	0	791	MTSS1-like protein isoform X1	XP_025115082.1
g918.t2	400727_0:0049a1	400727_0	74.055	582	123	9	3	559	4	582	0	785	MTSS1-like protein isoform X1	XP_025115082.1
g918.t3	400727_0:0049a1	400727_0	67.869	582	121	10	3	521	4	582	0	693	MTSS1-like protein isoform X1	XP_025115082.1
g918.t4	400727_0:0049a1	400727_0	74.055	582	123	9	3	559	4	582	0	784	MTSS1-like protein isoform X1	XP_025115082.1
g918.t5	400727_0:0049a1	400727_0	74.399	582	125	9	3	563	4	582	0	791	MTSS1-like protein isoform X1	XP_025115082.1
g918.t6	400727_0:0049a1	400727_0	68.213	582	123	10	3	525	4	582	0	699	MTSS1-like protein isoform X1	XP_025115082.1
g918.t7	400727_0:0049a1	400727_0	68.213	582	123	10	3	525	4	582	0	699	MTSS1-like protein isoform X1	XP_025115082.1
g918.t8	400727_0:0049a1	400727_0	82.197	264	42	1	3	261	4	267	1.16e-144	461	MTSS1-like protein isoform X1	XP_025115082.1
g919.t1	400727_0:004743	400727_0	64.135	1896	536	38	1	1845	57	1859	0	2300	LOW QUALITY PROTEIN: zinc finger protein 236-like	XP_025115080.1
g920.t1	6500_0:0037c0	6500_0	48.796	457	225	3	73	520	878	1334	4.26e-144	461	zinc finger protein 91	XP_035828141.1
g921.t1	6500_0:003a14	6500_0	60	95	38	0	1	95	1	95	4.76e-30	108	uncharacterized protein LOC106013149	XP_012943571.1
g923.t1	37623_0:004f25	37623_0	64.286	196	70	0	2	197	69	264	3.85e-88	262	uncharacterized protein LOC125651253	XP_048735789.1
g924.t1	400727_0:004a1a	400727_0	71.429	203	51	2	1	200	17	215	2.27e-105	306	A0A2T7NH60_POMCA	XP_025115407.1
g924.t2	400727_0:004a1a	400727_0	69.856	209	56	2	14	219	11	215	9.46e-106	308	A0A2T7NH60_POMCA	XP_025115407.1
g925.t1	400727_0:004a65	400727_0	44.349	1044	511	30	5	1027	6	1000	0	761	CD109 antigen-like isoform X1	XP_025115389.1
g925.t2	400727_0:004a65	400727_0	44.391	1043	507	32	5	1022	6	1000	0	758	CD109 antigen-like isoform X1	XP_025115389.1
g925.t3	400727_0:004a65	400727_0	44.541	1035	513	31	5	1018	6	1000	0	757	CD109 antigen-like isoform X1	XP_025115389.1
g925.t4	400727_0:004a65	400727_0	44.476	1041	511	31	5	1024	6	1000	0	759	CD109 antigen-like isoform X1	XP_025115389.1
g925.t5	400727_0:004a65	400727_0	43.923	1045	505	31	5	1018	6	1000	0	754	CD109 antigen-like isoform X1	XP_025115389.1
g926.t1	6500_0:0015cb	6500_0	36.894	805	440	20	52	831	697	1458	4.27e-146	469	alpha-2-macroglobulin-like	XP_005096670.2
g928.t1	1735272_0:003ae7	1735272_0	63.763	287	104	0	50	336	402	688	2.73e-124	396	laminin subunit beta-1-like	XP_041369588.1
g929.t1	400727_0:00466d	400727_0	70.455	440	108	4	1	440	1	418	0	625	uncharacterized protein LOC112553148	XP_025075957.1
g930.t1	400727_0:00487b	400727_0	67.314	566	158	12	291	845	64	613	0	714	hepatocyte nuclear factor 4-gamma-like isoform X1	XP_025115006.1
g930.t2	400727_0:00487b	400727_0	67.138	566	158	13	291	844	64	613	0	706	hepatocyte nuclear factor 4-gamma-like isoform X1	XP_025115006.1
g930.t3	400727_0:00487b	400727_0	69.202	526	143	9	3	516	95	613	0	688	hepatocyte nuclear factor 4-gamma-like isoform X1	XP_025115006.1
g931.t1	400727_0:000fb8	400727_0	58.684	547	212	3	18	563	19	552	0	645	LOW QUALITY PROTEIN: iduronate 2-sulfatase-like	XP_025086597.1
g932.t1	400727_0:0015c9	400727_0	58.084	167	67	1	14	180	389	552	8.76e-57	190	iduronate 2-sulfatase-like	XP_025086596.1
g933.t1	400727_0:0015c9	400727_0	61.02	549	193	4	22	568	23	552	0	679	iduronate 2-sulfatase-like	XP_025086596.1
g934.t1	400727_0:004757	400727_0	45.079	630	291	12	3	623	14	597	4.17e-169	498	membrane-associated transporter protein-like	XP_025076089.1
g935.t1	6596_0:006c1a	6596_0	42.202	109	62	1	4	112	165	272	1.28e-28	107	uncharacterized protein LOC123532319	XP_045169663.1
g935.t2	1735272_0:0044d5	1735272_0	44.037	109	60	1	72	180	90	197	1.92e-26	102	uncharacterized protein LOC121385807	XP_041372530.1
g936.t1	6500_0:002cc2	6500_0	44.24	217	108	5	33	247	9	214	5.11e-57	184	ras-related protein Rab-13-like	XP_012941242.1
g937.t1	400727_0:004808	400727_0	83.986	281	43	1	46	324	48	328	1.04e-175	492	LOW QUALITY PROTEIN: NAD-dependent protein deacylase sirtuin-5, mitochondrial-like	XP_025115894.1
g939.t1	400727_0:0047c9	400727_0	69.048	84	26	0	1	84	1	84	2.82e-39	128	LOW QUALITY PROTEIN: LYR motif-containing protein 4-like	XP_025115955.1
g940.t1	400727_0:00492b	400727_0	71.175	451	122	3	1	446	1	448	0	671	phenylalanine--tRNA ligase, mitochondrial-like isoform X1	XP_025115953.1
g942.t1	400727_0:004729	400727_0	73.921	556	144	1	96	651	59	613	0	852	sodium-dependent phosphate transport protein 2B-like isoform X1	XP_025115209.1
g943.t1	400727_0:0048c7	400727_0	60.147	409	161	2	1	408	2	409	0	524	LOW QUALITY PROTEIN: group XV phospholipase A2-like	XP_025115647.1
g945.t1	400727_0:0048c7	400727_0	61.111	396	151	2	12	405	15	409	0	515	LOW QUALITY PROTEIN: group XV phospholipase A2-like	XP_025115647.1
g947.t1	400727_0:0048c7	400727_0	44.561	285	151	6	116	400	128	405	1.62e-72	236	LOW QUALITY PROTEIN: group XV phospholipase A2-like	XP_025115647.1
g948.t1	6596_0:0025be	6596_0	45.667	300	158	4	16	313	1	297	9.8e-80	266	uncharacterized protein LOC123552889	XP_045198570.1
g949.t1	400727_0:003c50	400727_0	48.922	464	209	6	10	469	1	440	9.16e-162	467	lengsin-like	XP_025110347.1
g950.t1	400727_0:0048c7	400727_0	41.64	317	174	7	157	473	100	405	2.68e-71	236	LOW QUALITY PROTEIN: group XV phospholipase A2-like	XP_025115647.1
g951.t1	400727_0:0048c7	400727_0	44.561	285	151	6	187	471	128	405	1.74e-71	236	LOW QUALITY PROTEIN: group XV phospholipase A2-like	XP_025115647.1
g952.t1	400727_0:003c50	400727_0	48.812	463	210	5	10	468	1	440	2.94e-162	468	lengsin-like	XP_025110347.1
g953.t1	400727_0:00475d	400727_0	64.497	169	60	0	1	169	1	169	6.6e-79	235	mpv17-like protein	XP_025115648.1
g953.t2	400727_0:00475d	400727_0	55.621	169	47	1	1	141	1	169	9.9e-61	188	mpv17-like protein	XP_025115648.1
g954.t1	400727_0:004a88	400727_0	79.703	606	117	4	28	630	42	644	0	971	LOW QUALITY PROTEIN: sodium/hydrogen exchanger 8-like	XP_025115642.1
g954.t2	400727_0:004a88	400727_0	82.1	581	99	3	26	603	66	644	0	966	LOW QUALITY PROTEIN: sodium/hydrogen exchanger 8-like	XP_025115642.1
g955.t1	400727_0:004945	400727_0	54.011	187	81	4	188	372	115	298	6.38e-62	203	uncharacterized protein LOC112553198 isoform X1	XP_025076051.1
g957.t1	400727_0:00470b	400727_0	66.856	353	110	2	35	387	37	382	0	515	metallophosphoesterase 1-like	XP_025076206.1
g958.t1	6500_0:002166	6500_0	48.469	196	80	4	1	196	1	175	3.41e-52	171	uncharacterized protein LOC101864152	XP_005100473.1
g960.t1	400727_0:00475e	400727_0	68.226	513	153	2	1	503	130	642	0	738	uncharacterized aarF domain-containing protein kinase 5-like isoform X1	XP_025114971.1
g960.t2	400727_0:00475e	400727_0	73.489	513	136	0	1	513	130	642	0	808	uncharacterized aarF domain-containing protein kinase 5-like isoform X1	XP_025114971.1
g960.t3	400727_0:00475e	400727_0	61.928	612	211	6	23	622	41	642	0	759	uncharacterized aarF domain-containing protein kinase 5-like isoform X1	XP_025114971.1
g961.t1	6454_0:00286d	6454_0	59.164	933	293	15	3	924	1	856	0	955	ankyrin repeat and SAM domain-containing protein 6-like	XP_048253424.1
g961.t2	6454_0:00286d	6454_0	59.164	933	293	15	1	922	1	856	0	956	ankyrin repeat and SAM domain-containing protein 6-like	XP_048253424.1
g962.t1	225164_0:005857	225164_0	65.625	64	22	0	1	64	1	64	4.42e-27	95.5	Nucleolar protein 10	XP_009066256.1
g963.t1	1735272_0:004a69	1735272_0	76.269	965	228	1	1	965	1	964	0	1566	alanine--tRNA ligase, cytoplasmic-like	XP_041375479.1
g964.t1	400727_0:004a0d	400727_0	54.83	352	147	6	1	349	1	343	2.47e-141	407	Fatty acid 2-hydroxylase	XP_025115849.1
g966.t1	400727_0:0049bf	400727_0	73.355	304	69	5	1	304	1	292	4.06e-161	453	aquaporin AQPAe.a-like	XP_025076375.1
g968.t1	400727_0:00494d	400727_0	83.333	156	26	0	1	156	1	156	6.61e-92	266	FeS_assembly_P domain-containing protein	XP_025076149.1
g969.t1	6500_0:00266f	6500_0	42.553	282	154	4	25	301	24	302	7.8e-83	255	uncharacterized protein LOC101863520	XP_005102082.1
g971.t1	6500_0:00266e	6500_0	59.295	312	121	3	7	314	17	326	1.06e-128	373	protein HtrL	XP_035826591.1
g971.t2	6500_0:00266e	6500_0	59.295	312	121	3	6	313	17	326	9.13e-129	373	protein HtrL	XP_035826591.1
g972.t1	400727_0:004820	400727_0	44.214	579	301	8	775	1334	141	716	3.66e-167	523	zinc finger protein 665-like	XP_025116085.1
g973.t1	400727_0:00481f	400727_0	66.734	493	130	6	94	565	27	506	0	604	coiled-coil domain-containing protein 102A-like isoform X1	XP_025116089.1
g974.t1	400727_0:00494f	400727_0	69.886	176	53	0	1	176	1	176	1.09e-90	265	LOW QUALITY PROTEIN: adenine phosphoribosyltransferase-like	XP_025116108.1
g975.t1	400727_0:004894	400727_0	98.684	76	1	0	1	76	1	76	2.36e-48	150	NEDD8	XP_025116113.1
g976.t1	1735272_0:00002c	1735272_0	27.324	355	180	10	1	350	90	371	1.15e-32	128	uncharacterized protein LOC121367580	XP_041347825.1
g977.t1	400727_0:0049ea	400727_0	39.549	799	424	16	43	816	5	769	1.9e-166	520	uncharacterized protein LOC112577252	XP_025116084.1
g979.t1	400727_0:0049f6	400727_0	36.914	661	383	14	257	904	1	640	3.4e-129	423	uncharacterized protein LOC112577255	XP_025116087.1
g980.t1	37623_0:002108	37623_0	68.621	290	91	0	3	292	7	296	7.89e-145	421	uncharacterized protein LOC125669182	XP_048759584.1
g981.t1	37623_0:004f25	37623_0	53.333	75	35	0	1	75	190	264	1.76e-23	92.4	uncharacterized protein LOC125651253	XP_048735789.1
g983.t1	37623_0:002108	37623_0	68.621	290	91	0	3	292	7	296	7.89e-145	421	uncharacterized protein LOC125669182	XP_048759584.1
g984.t1	37623_0:004f25	37623_0	53.333	75	35	0	1	75	190	264	1.76e-23	92.4	uncharacterized protein LOC125651253	XP_048735789.1
g985.t1	400727_0:00482a	400727_0	42.82	383	203	5	1	380	61	430	1.43e-97	300	neuronal acetylcholine receptor subunit alpha-4-like	XP_025115861.1
g986.t1	400727_0:0049a6	400727_0	37.61	1021	558	19	98	1090	105	1074	1.92e-176	553	uncharacterized protein LOC112576934	XP_025115599.1
g986.t2	400727_0:0049a6	400727_0	37.848	1078	591	19	50	1099	48	1074	0	595	uncharacterized protein LOC112576934	XP_025115599.1
g987.t1	6500_0:00281f	6500_0	58.935	263	108	0	44	306	110	372	3.24e-100	303	uncharacterized protein LOC101850577	XP_035826761.1
g988.t1	400727_0:00485f	400727_0	81.182	643	116	3	1	639	9	650	0	1091	phosphoenolpyruvate carboxykinase	XP_025076319.1
g988.t2	400727_0:00485f	400727_0	81.182	643	116	3	6	644	9	650	0	1092	phosphoenolpyruvate carboxykinase	XP_025076319.1
g989.t1	400727_0:0048f9	400727_0	54.255	376	146	5	132	506	128	478	3.15e-123	372	A0A2T7NI75_POMCA	XP_025076321.1
g990.t1	400727_0:004984	400727_0	88.547	358	37	2	1	358	24	377	0	668	A0A2T7NI60_POMCA	XP_025076323.1
g990.t2	400727_0:004984	400727_0	88.515	357	37	2	1	357	25	377	0	666	A0A2T7NI60_POMCA	XP_025076323.1
g992.t1	400727_0:00470f	400727_0	74.629	741	175	5	7	745	22	751	0	1122	LOW QUALITY PROTEIN: engulfment and cell motility protein 1-like	XP_025115092.1
g993.t1	400727_0:0047e3	400727_0	54.637	496	165	11	14	502	83	525	7.3e-150	443	protein naked cuticle homolog 1-like isoform X6	XP_025115696.1
g994.t1	37623_0:003c4b	37623_0	69.872	312	91	2	1	312	114	422	4.25e-156	456	uncharacterized protein LOC125680223	XP_048775620.1
g995.t1	37623_0:0038f7	37623_0	54.667	75	34	0	1	75	190	264	4.23e-24	94	uncharacterized protein LOC125679801	XP_048775219.1
g996.t1	6596_0:0025be	6596_0	46	300	157	4	16	313	1	297	4.07e-80	267	uncharacterized protein LOC123552889	XP_045198570.1
g997.t1	6565_0:0071f3	6565_0	29.159	559	344	12	252	801	551	1066	1.24e-67	246	zinc finger protein 665-like	XP_022309566.1
g997.t2	6565_0:0071f3	6565_0	29.159	559	344	12	250	799	551	1066	1.17e-67	246	zinc finger protein 665-like	XP_022309566.1
g998.t1	400727_0:004a86	400727_0	57.373	373	155	2	1	373	1	369	1.46e-161	460	WD repeat-containing protein 89-like	XP_025114804.1
g999.t1	6500_0:0006a8	6500_0	90.402	323	31	0	1	323	1	323	0	624	probable tRNA N6-adenosine threonylcarbamoyltransferase	XP_012945600.1
g999.t2	6500_0:0006a8	6500_0	90.719	334	31	0	1	334	1	334	0	648	probable tRNA N6-adenosine threonylcarbamoyltransferase	XP_012945600.1
g1000.t1	400727_0:0046d1	400727_0	62.963	297	102	3	1	297	1	289	2.03e-130	375	anamorsin homolog	XP_025114811.1
g1001.t1	400727_0:004745	400727_0	55.828	815	309	17	4	783	3	801	0	795	LOW QUALITY PROTEIN: targeting protein for Xklp2-like	XP_025114897.1
g1001.t2	400727_0:004745	400727_0	56.212	813	314	18	4	788	3	801	0	802	LOW QUALITY PROTEIN: targeting protein for Xklp2-like	XP_025114897.1
g1002.t1	400727_0:004895	400727_0	32.759	232	130	6	70	295	37	248	3.34e-30	117	A0A2T7NJY5_POMCA	XP_025076480.1
g1002.t2	400727_0:004895	400727_0	32.759	232	130	6	63	288	37	248	2.68e-30	117	A0A2T7NJY5_POMCA	XP_025076480.1
g1003.t1	36100_0:0043aa	36100_0	46.748	246	122	4	1	246	1	237	2.28e-67	211	uncharacterized protein LOC124287151	XP_046579590.1
g1004.t1	400727_0:004779	400727_0	50.508	295	125	5	1	291	37	314	1.2e-97	293	uncharacterized protein LOC112577210 isoform X1	XP_025116005.1
g1005.t1	400727_0:00493b	400727_0	62.403	258	91	3	1	254	99	354	4.52e-117	342	Glycosyltransferase family 92 protein	XP_025116179.1
g1006.t1	37623_0:003c4b	37623_0	67.963	437	137	2	1	437	114	547	0	620	uncharacterized protein LOC125680223	XP_048775620.1
g1007.t1	37623_0:0022c0	37623_0	52.433	1007	412	6	272	1277	743	1683	0	1049	uncharacterized protein LOC125668891	XP_048759286.1
g1009.t1	400727_0:0024c4	400727_0	53.364	877	389	6	1	873	607	1467	0	1005	uncharacterized protein LOC112564805	XP_025095664.1
g1010.t1	400727_0:0048ee	400727_0	60.448	268	81	9	24	289	896	1140	6.63e-82	271	protocadherin gamma-C4-like isoform X1	XP_025115142.1
g1011.t1	400727_0:004a22	400727_0	78.605	430	92	0	1	430	1	430	0	738	Aspartate aminotransferase	XP_025115754.1
g1012.t1	6596_0:0025be	6596_0	44.147	299	156	4	16	305	1	297	1.59e-75	254	uncharacterized protein LOC123552889	XP_045198570.1
g1013.t1	400727_0:0048a1	400727_0	62.687	2613	887	25	9	2608	8	2545	0	3222	uncharacterized protein LOC112553468	XP_025076475.1
g1013.t2	400727_0:0048a1	400727_0	61.89	2645	895	26	9	2647	8	2545	0	3219	uncharacterized protein LOC112553468	XP_025076475.1
g1014.t1	400727_0:004915	400727_0	60.185	324	115	2	5	322	6	321	4.14e-125	363	transmembrane protein 64-like	XP_025076479.1
g1015.t1	6454_0:0075ab	6454_0	60.684	117	46	0	1	117	189	305	1.11e-37	132	uncharacterized protein LOC124118725	XP_046336920.2
g1016.t1	400727_0:004816	400727_0	38.033	305	137	8	467	735	326	614	2.02e-50	189	A0A2T7NJZ2_POMCA	XP_025076476.1
g1017.t1	6596_0:0035a8	6596_0	36.58	842	480	15	260	1084	31	835	4.75e-162	503	uncharacterized protein LOC123558088	XP_045205900.1
g1018.t1	1735272_0:003ae7	1735272_0	64.111	287	103	0	50	336	402	688	1.57e-125	400	laminin subunit beta-1-like	XP_041369588.1
g1020.t1	400727_0:004a4d	400727_0	45.297	404	206	7	1	392	1	401	1.83e-115	345	nucleoside diphosphate-linked moiety X motif 19-like	XP_025076453.1
g1021.t1	400727_0:004886	400727_0	56.906	362	150	2	9	370	15	370	7.44e-157	448	ribonuclease P protein subunit p40-like	XP_025076454.1
g1023.t1	400727_0:00466e	400727_0	31.656	616	328	21	74	654	21	578	1.06e-54	212	uncharacterized protein LOC112576675	XP_025115091.1
g1024.t1	400727_0:004a1e	400727_0	75.368	950	225	3	4	951	245	1187	0	1541	uncharacterized protein LOC112576674	XP_025115090.1
g1025.t1	6454_0:0019b8	6454_0	55.367	177	79	0	18	194	13	189	1.41e-62	211	polyhomeotic-like protein 1 isoform X1	XP_048250303.1
g1026.t1	36100_0:00409d	36100_0	44	125	67	1	1	125	1	122	1.91e-24	95.1	uncharacterized protein LOC124286102	XP_046578390.1
g1027.t1	400727_0:004a1e	400727_0	72.549	153	32	2	13	155	51	203	6.68e-75	246	uncharacterized protein LOC112576674	XP_025115090.1
g1028.t1	37653_0:0029ba	37653_0	62.044	137	52	0	1	137	194	330	4.52e-54	177	RNA-directed DNA polymerase from mobile element jockey-like	XP_014782071.1
g1029.t1	400727_0:004780	400727_0	75.895	1481	336	10	1	1477	7	1470	0	2309	A0A2T7NGX7_POMCA	XP_025114910.1
g1029.t2	400727_0:004780	400727_0	75.874	1488	337	11	1	1484	1	1470	0	2316	A0A2T7NGX7_POMCA	XP_025114910.1
g1030.t1	400727_0:00470c	400727_0	53.365	208	96	1	1	208	44	250	3.5e-81	244	uncharacterized protein LOC112553348	XP_025076287.1
g1032.t1	6500_0:001e10	6500_0	59.375	128	52	0	1	128	1	128	7.95e-43	141	uncharacterized protein LOC118477763	XP_035825901.1
g1033.t1	6500_0:00281f	6500_0	69.62	79	23	1	9	86	294	372	2.88e-31	116	uncharacterized protein LOC101850577	XP_035826761.1
g1034.t1	400727_0:00467b	400727_0	71.429	693	142	6	14	653	22	711	0	977	LOW QUALITY PROTEIN: copine-3-like	XP_025116266.1
g1034.t2	400727_0:00467b	400727_0	71.594	690	143	5	14	650	22	711	0	981	LOW QUALITY PROTEIN: copine-3-like	XP_025116266.1
g1035.t1	36100_0:003f59	36100_0	40.34	647	319	15	1	599	1	628	2.91e-143	437	uncharacterized protein LOC124285700	XP_046577934.1
g1035.t2	36100_0:003f59	36100_0	38.013	755	396	17	1	706	1	732	1.57e-152	466	uncharacterized protein LOC124285700	XP_046577934.1
g1036.t1	400727_0:003e99	400727_0	88.294	299	34	1	1	299	94	391	0	558	A0A2T7NQI5_POMCA	XP_025110320.1
g1036.t2	400727_0:003e99	400727_0	81.267	363	62	3	1	360	32	391	0	613	A0A2T7NQI5_POMCA	XP_025110320.1
g1037.t1	6454_0:0075ab	6454_0	61.972	71	27	0	1	71	207	277	5.42e-25	98.2	uncharacterized protein LOC124118725	XP_046336920.2
g1038.t1	36100_0:0043aa	36100_0	46.748	246	122	4	1	246	1	237	7.72e-67	209	uncharacterized protein LOC124287151	XP_046579590.1
g1039.t1	1735272_0:000860	1735272_0	66.856	528	175	0	1	528	1	528	0	761	uncharacterized protein LOC121368573	XP_041349245.1
g1040.t1	400727_0:0048d7	400727_0	78.755	546	82	4	1	541	1	517	0	837	protein CBFA2T1-like isoform X1	XP_025115461.1
g1040.t2	400727_0:0048d7	400727_0	82.218	523	82	3	1	518	1	517	0	851	protein CBFA2T1-like isoform X1	XP_025115461.1
g1041.t1	400727_0:0046e3	400727_0	59.941	337	132	2	46	380	109	444	5.76e-155	446	GH16 domain-containing protein	XP_025116061.1
g1042.t1	400727_0:002e69	400727_0	33.18	217	135	7	2	216	118	326	7.1e-26	113	uncharacterized protein LOC112567728 isoform X1	XP_025100294.1
g1044.t1	36100_0:000ceb	36100_0	57.02	349	139	3	32	371	24	370	1.2e-132	387	uncharacterized protein LOC124266351	XP_046557112.1
g1045.t1	400727_0:0008d5	400727_0	25.956	863	557	26	19	849	28	840	2.13e-65	238	uncharacterized protein LOC112556455	XP_025081268.1
g1047.t1	400727_0:004916	400727_0	43.827	162	86	3	1	158	1	161	1.93e-37	129	uncharacterized protein LOC112577100	XP_025115834.1
g1048.t1	6596_0:001af3	6596_0	33.894	357	130	9	14	367	831	1084	7.06e-45	168	solute carrier family 12 member 4-like isoform X1	XP_045192632.1
g1048.t2	6579_0:003e25	6579_0	58.036	112	44	1	14	125	903	1011	3.88e-34	138	solute carrier family 12 member 4-like isoform X1	XP_033755336.1
g1048.t3	6596_0:001af3	6596_0	33.894	357	130	9	11	364	831	1084	7.23e-45	168	solute carrier family 12 member 4-like isoform X1	XP_045192632.1
g1049.t1	37623_0:000d68	37623_0	45.806	155	84	0	1	155	715	869	4.14e-43	155	LOW QUALITY PROTEIN: solute carrier family 12 member 4-like	XP_048735992.1
g1050.t1	6579_0:005df5	6579_0	36.535	531	310	10	158	667	56	580	1.16e-117	367	piggyBac transposable element-derived protein 4-like	XP_033729312.1
g1051.t1	36100_0:0002fc	36100_0	53.765	571	235	7	50	598	32	595	0	589	solute carrier family 12 member 6-like	XP_046563786.1
g1052.t1	400727_0:004834	400727_0	46.154	390	167	8	1	385	1	352	1.9e-98	300	Alpha-type protein kinase domain-containing protein	XP_025115684.1
g1053.t1	400727_0:004a29	400727_0	53.207	421	161	15	22	425	55	456	5.03e-87	286	thymocyte selection-associated high mobility group box protein TOX-like isoform X1	XP_025115223.1
g1054.t1	400727_0:004aaa	400727_0	57.642	229	91	1	55	283	95	317	1.61e-95	287	U6 snRNA phosphodiesterase-like	XP_025115628.1
g1055.t1	400727_0:004abe	400727_0	47.283	681	297	11	6	664	5	645	0	610	zinc finger protein 845-like	XP_025115615.1
g1056.t1	1735272_0:004d37	1735272_0	74.306	144	37	0	1	144	1	144	1.06e-79	234	NADH dehydrogenase	XP_041375536.1
g1057.t1	6454_0:002c2c	6454_0	34.267	1357	752	33	92	1391	108	1381	0	698	Fanconi anemia group A protein homolog	XP_048254988.1
g1059.t1	400727_0:0048bb	400727_0	70.6	483	121	10	1	478	1	467	0	590	LOW QUALITY PROTEIN: octopressin receptor-like	XP_025115617.1
g1060.t1	6596_0:001fc9	6596_0	44.618	511	280	3	1	511	1	508	1.01e-153	452	uncharacterized protein LOC123550462	XP_045194826.1
g1061.t1	400727_0:00473d	400727_0	53.158	190	89	0	1	190	338	527	4.02e-66	215	glutamyl-tRNA(Gln) amidotransferase subunit B, mitochondrial-like	XP_025115923.1
g1061.t2	400727_0:00473d	400727_0	52.525	198	94	0	10	207	330	527	1.48e-68	222	glutamyl-tRNA(Gln) amidotransferase subunit B, mitochondrial-like	XP_025115923.1
g1062.t1	400727_0:00473d	400727_0	69.481	308	91	1	1	305	24	331	7.52e-155	447	glutamyl-tRNA(Gln) amidotransferase subunit B, mitochondrial-like	XP_025115923.1
g1063.t1	400727_0:004688	400727_0	50.475	632	295	6	10	626	25	653	0	634	E3 ubiquitin-protein ligase Midline-1-like	XP_025115659.1
g1064.t1	400727_0:004955	400727_0	59.941	679	234	11	1	657	1	663	0	685	bromodomain-containing protein 7-like isoform X1	XP_025115354.1
g1064.t2	400727_0:004955	400727_0	59.941	679	235	11	1	658	1	663	0	686	bromodomain-containing protein 7-like isoform X1	XP_025115354.1
g1064.t3	400727_0:004955	400727_0	60.177	678	233	11	1	656	1	663	0	688	bromodomain-containing protein 7-like isoform X1	XP_025115354.1
g1065.t1	400727_0:00472c	400727_0	60.317	504	185	5	1	503	1	490	0	575	solute carrier family 52, riboflavin transporter, member 3-B-like	XP_025115357.1
g1066.t1	400727_0:004880	400727_0	60.074	1355	439	33	1	1309	1	1299	0	1420	anillin-like	XP_025076303.1
g1067.t1	400727_0:00489a	400727_0	59.751	482	172	3	1	481	1	461	0	596	T-cell activation inhibitor, mitochondrial-like	XP_025116257.1
g1068.t1	400727_0:00466b	400727_0	79.67	364	72	1	1	364	41	402	0	630	protein NDRG3-like isoform X1	XP_025076304.1
g1068.t2	400727_0:00466b	400727_0	76.923	364	69	2	1	351	41	402	0	601	protein NDRG3-like isoform X1	XP_025076304.1
g1068.t3	400727_0:00466b	400727_0	78.421	380	80	1	1	380	25	402	0	645	protein NDRG3-like isoform X1	XP_025076304.1
g1069.t1	400727_0:0049ee	400727_0	54.79	334	118	9	1	332	1	303	2.36e-97	293	LOW QUALITY PROTEIN: craniofacial development protein 1-like	XP_025076315.1
g1070.t1	37623_0:004f25	37623_0	64.535	172	61	0	1	172	93	264	2.06e-78	237	uncharacterized protein LOC125651253	XP_048735789.1
g1071.t1	400727_0:004698	400727_0	53.279	122	47	3	7	128	290	401	7.55e-37	136	uncharacterized protein LOC112553356 isoform X1	XP_025076300.1
g1072.t1	400727_0:004698	400727_0	32.21	267	126	12	5	241	47	288	1.48e-22	98.6	uncharacterized protein LOC112553356 isoform X1	XP_025076300.1
g1073.t1	400727_0:004aa0	400727_0	61.603	599	225	2	1	596	1	597	0	794	LOW QUALITY PROTEIN: GPI transamidase component PIG-T-like	XP_025115256.1
g1074.t1	400727_0:004a1d	400727_0	62.446	924	286	11	288	1207	724	1590	0	1102	protein Jumonji-like isoform X1	XP_025115249.1
g1075.t1	1735272_0:004dcc	1735272_0	41.031	485	270	7	17	490	3	482	1.11e-125	378	prolyl 4-hydroxylase subunit alpha-1-like	XP_041376290.1
g1076.t1	400727_0:0048ea	400727_0	63.158	114	42	0	14	127	15	128	8.96e-52	162	proteasome assembly chaperone 4-like	XP_025115096.1
g1077.t1	6596_0:003457	6596_0	98.655	446	6	0	1	446	1	446	0	931	tubulin beta chain-like isoform X1	XP_045205542.1
g1078.t1	225164_0:005882	225164_0	89.955	448	43	1	1	448	1	446	0	823	Tubulin beta chain	XP_009066261.1
g1080.t1	36100_0:0025cd	36100_0	49.609	256	125	1	1	252	22	277	7.59e-82	250	3-oxoacyl-	XP_046567449.1
g1081.t1	36100_0:0025cd	36100_0	52.14	257	117	2	1	252	22	277	4.96e-84	255	3-oxoacyl-	XP_046567449.1
g1082.t1	6454_0:007087	6454_0	48.571	140	72	0	1	140	1	140	6.15e-41	141	3-oxoacyl-	XP_046330679.2
g1083.t1	6500_0:0049f7	6500_0	52.809	89	42	0	1	89	1	89	1.44e-21	87.4	uncharacterized protein LOC101849520	XP_005113315.1
g1084.t1	6454_0:0028de	6454_0	49.351	77	39	0	1	77	13	89	1.95e-24	90.5	COX assembly mitochondrial protein 2 homolog isoform X1	XP_046360399.1
g1085.t1	400727_0:004663	400727_0	64.47	349	123	1	5	353	3	350	4.88e-174	491	centromere protein N-like	XP_025114639.1
g1086.t1	400727_0:00469d	400727_0	38.953	344	187	9	43	371	49	384	5.17e-62	214	uncharacterized protein LOC112576441	XP_025114638.1
g1087.t1	400727_0:004959	400727_0	86.058	789	89	1	1	789	1	768	0	1413	short transient receptor potential channel 4-associated protein-like	XP_025114797.1
g1087.t2	400727_0:004959	400727_0	85.498	793	90	2	1	793	1	768	0	1404	short transient receptor potential channel 4-associated protein-like	XP_025114797.1
g1088.t1	6573_0:003aa0	6573_0	40.805	174	103	0	5	178	1	174	1.1e-36	132	uncharacterized protein LOC110460656	XP_021369371.1
g1089.t1	6500_0:00281f	6500_0	57.937	252	106	0	43	294	109	360	1.27e-99	300	uncharacterized protein LOC101850577	XP_035826761.1
g1092.t1	400727_0:00482d	400727_0	72.642	106	29	0	1	106	1	106	5.83e-54	173	PH domain-containing protein	XP_025114798.1
g1093.t1	1735272_0:004c4e	1735272_0	43.738	1022	507	23	3	990	7	994	0	759	alpha-protein kinase 1-like	XP_041376955.1
g1094.t1	400727_0:004899	400727_0	35.27	241	142	5	5	237	32	266	8.96e-38	155	uncharacterized protein LOC112576465 isoform X1	XP_025114686.1
g1095.t1	6565_0:00398d	6565_0	50.156	640	266	5	34	671	1	589	0	632	uncharacterized protein LOC111129560	XP_022331722.1
g1096.t1	400727_0:004899	400727_0	41.828	569	318	8	4	566	456	1017	2.52e-135	437	uncharacterized protein LOC112576465 isoform X1	XP_025114686.1
g1097.t1	400727_0:00483c	400727_0	33.208	265	161	6	4	266	3	253	8.55e-28	111	uncharacterized protein LOC112576744	XP_025115206.1
g1098.t1	400727_0:00489f	400727_0	39.568	278	144	4	10	287	23	276	3.29e-52	175	uncharacterized protein LOC112553355	XP_025076299.1
g1099.t1	400727_0:00483c	400727_0	32.028	281	161	12	8	278	10	270	1.93e-23	100	uncharacterized protein LOC112576744	XP_025115206.1
g1101.t1	400727_0:00469b	400727_0	63.194	720	263	2	52	770	1	719	0	961	protein-glutamine gamma-glutamyltransferase K-like	XP_025075960.1
g1102.t1	1735272_0:004c23	1735272_0	66.587	835	275	3	49	881	19	851	0	1179	chloride channel protein C-like	XP_041376140.1
g1103.t1	400727_0:001303	400727_0	53.097	226	104	2	60	284	29	253	1.04e-82	252	uncharacterized protein LOC112559677	XP_025086796.1
g1105.t1	400727_0:0014b3	400727_0	59.733	375	143	5	558	926	409	781	1.39e-149	464	uncharacterized protein LOC112560491	XP_025088172.1
g1106.t1	6454_0:002dea	6454_0	48.077	312	150	4	6	305	24	335	5.5e-101	302	regulator of microtubule dynamics protein 1-like	XP_046329204.2
g1108.t1	37623_0:000db2	37623_0	46.939	245	130	0	59	303	61	305	8.72e-75	234	regulator of microtubule dynamics protein 1-like isoform X1	XP_048736005.1
g1109.t1	400727_0:00498b	400727_0	75.952	420	94	4	1	419	1	414	0	629	synaptic vesicle membrane protein VAT-1 homolog-like	XP_025114751.1
g1109.t2	400727_0:00498b	400727_0	74.533	428	94	5	1	427	1	414	0	621	synaptic vesicle membrane protein VAT-1 homolog-like	XP_025114751.1
g1110.t1	400727_0:0046b4	400727_0	35.889	900	510	24	1	852	1	881	9.18e-151	469	protein O-linked-mannose beta-1,4-N-acetylglucosaminyltransferase 2-like	XP_025114748.1
g1111.t1	400727_0:00471d	400727_0	62.95	583	201	7	24	596	14	591	0	745	LOW QUALITY PROTEIN: CCR4-NOT transcription complex subunit 10-like	XP_025076107.1
g1111.t2	400727_0:00471d	400727_0	62.203	590	201	8	24	603	14	591	0	738	LOW QUALITY PROTEIN: CCR4-NOT transcription complex subunit 10-like	XP_025076107.1
g1111.t3	400727_0:00471d	400727_0	64.286	700	222	9	24	707	14	701	0	912	LOW QUALITY PROTEIN: CCR4-NOT transcription complex subunit 10-like	XP_025076107.1
g1112.t1	6500_0:002b42	6500_0	66.854	890	294	1	419	1308	1	889	0	1291	uncharacterized protein K02A2.6-like	XP_005103686.2
g1113.t1	400727_0:004802	400727_0	43.478	92	52	0	29	120	1	92	2.84e-21	89	acetylcholine receptor subunit alpha-L1-like	XP_025116293.1
g1114.t1	400727_0:0047f3	400727_0	50.602	332	163	1	37	368	83	413	3.74e-115	343	carbohydrate sulfotransferase 3-like	XP_025076085.1
g1115.t1	6454_0:003f58	6454_0	44.66	103	57	0	33	135	220	322	9.84e-24	96.7	glutamate receptor-like	XP_048258591.1
g1116.t1	400727_0:00479e	400727_0	40.796	201	119	0	39	239	18	218	1.02e-53	175	protein NipSnap homolog 3A-like isoform X1	XP_025115416.1
g1116.t2	400727_0:00479e	400727_0	40.796	201	119	0	48	248	18	218	1.27e-53	175	protein NipSnap homolog 3A-like isoform X1	XP_025115416.1
g1117.t1	400727_0:00479c	400727_0	63.791	939	309	5	12	942	10	925	0	1244	uncharacterized protein LOC112576570	XP_025114903.1
g1118.t1	36100_0:0043aa	36100_0	46.414	237	118	4	12	248	10	237	7.17e-63	199	uncharacterized protein LOC124287151	XP_046579590.1
g1119.t1	400727_0:00479c	400727_0	75.578	303	74	0	12	314	10	312	1.28e-169	498	uncharacterized protein LOC112576570	XP_025114903.1
g1120.t1	400727_0:004879	400727_0	51.786	336	159	2	1	334	1	335	2.37e-117	345	A0A2T7NII8_POMCA	XP_025114902.1
g1121.t1	400727_0:00493d	400727_0	60.15	133	51	2	1	132	1	132	1.46e-46	149	programmed cell death protein 5-like	XP_025114909.1
g1123.t1	400727_0:004866	400727_0	52.91	378	146	12	1	366	8	365	1.19e-109	348	heat shock factor protein-like isoform X1	XP_025115864.1
g1123.t2	400727_0:004866	400727_0	52.91	378	146	12	1	366	8	365	1.78e-109	348	heat shock factor protein-like isoform X1	XP_025115864.1
g1124.t1	400727_0:004900	400727_0	41.143	175	101	1	60	234	111	283	5.66e-40	145	G_PROTEIN_RECEP_F1_2 domain-containing protein	XP_025075933.1
g1126.t1	1735272_0:004d11	1735272_0	47.826	92	41	3	1	85	1	92	6.95e-21	81.6	triple QxxK/R motif-containing protein-like	XP_041376294.1
g1127.t1	6565_0:0071f3	6565_0	27.854	438	253	11	341	764	594	982	1.49e-42	171	zinc finger protein 665-like	XP_022309566.1
g1129.t1	400727_0:004944	400727_0	45.588	340	161	12	48	376	241	567	1.75e-67	235	RanBP-type and C3HC4-type zinc finger-containing protein 1	XP_025076373.1
g1129.t2	400727_0:004944	400727_0	39.456	588	307	21	13	580	9	567	2.76e-99	327	RanBP-type and C3HC4-type zinc finger-containing protein 1	XP_025076373.1
g1130.t1	400727_0:0047b1	400727_0	74.206	252	57	7	1	247	1	249	1.13e-127	364	repressor of RNA polymerase III transcription MAF1 homolog isoform X1	XP_025076376.1
g1131.t1	400727_0:0049e4	400727_0	69.795	341	99	2	1	340	1	338	6.53e-172	484	N-terminal EF-hand calcium-binding protein 1-like isoform X1	XP_025076329.1
g1131.t2	400727_0:0049e4	400727_0	69.231	338	96	2	1	330	1	338	4.71e-171	481	N-terminal EF-hand calcium-binding protein 1-like isoform X1	XP_025076329.1
g1132.t1	6500_0:0008e6	6500_0	51.108	632	254	13	1	588	1	621	0	589	uncharacterized protein LOC101861022 isoform X1	XP_005092116.1
g1132.t2	6500_0:0008e6	6500_0	51.14	614	249	12	1	574	1	603	0	575	uncharacterized protein LOC101861022 isoform X1	XP_005092116.1
g1132.t3	400727_0:0049a4	400727_0	57.743	452	167	5	1	429	1	451	1.92e-180	525	MORN repeat-containing protein 1-like	XP_025116150.1
g1132.t4	400727_0:0049a4	400727_0	57.743	452	167	5	1	429	1	451	2.97e-180	525	MORN repeat-containing protein 1-like	XP_025116150.1
g1132.t5	400727_0:0049a4	400727_0	57.743	452	167	5	1	429	1	451	3.21e-180	524	MORN repeat-containing protein 1-like	XP_025116150.1
g1133.t1	37623_0:0022c0	37623_0	52.532	1007	411	6	271	1276	743	1683	0	1051	uncharacterized protein LOC125668891	XP_048759286.1
g1134.t1	400727_0:00471c	400727_0	78.471	785	136	15	1	765	1	772	0	1169	LOW QUALITY PROTEIN: Wilms tumor protein 1-interacting protein homolog	XP_025076328.1
g1135.t1	400727_0:004689	400727_0	30.628	382	180	14	20	331	16	382	9.37e-39	144	uncharacterized protein LOC112577094	XP_025115826.1
g1136.t1	400727_0:004701	400727_0	29.008	393	196	7	13	367	21	368	9.34e-49	171	uncharacterized protein LOC112576920	XP_025115578.1
g1137.t1	1735272_0:000906	1735272_0	46.622	148	79	0	2	149	105	252	1.03e-41	144	jerky protein homolog-like	XP_041349129.1
g1138.t1	400727_0:0049d3	400727_0	64.055	217	77	1	61	277	1	216	2.5e-102	300	uncharacterized protein LOC112577429	XP_025116279.1
g1138.t2	400727_0:0049d3	400727_0	64.055	217	77	1	17	233	1	216	1.23e-102	299	uncharacterized protein LOC112577429	XP_025116279.1
g1139.t1	400727_0:004668	400727_0	74.775	222	56	0	32	253	4	225	4.2e-122	349	uncharacterized protein LOC112553350	XP_025076292.1
g1140.t1	6454_0:002672	6454_0	50.662	604	287	3	52	653	32	626	0	665	sodium- and chloride-dependent creatine transporter 1-like	XP_046360452.2
g1141.t1	400727_0:004996	400727_0	76.052	309	62	6	10	307	21	328	1.55e-147	420	eukaryotic translation initiation factor 2 subunit 2-like	XP_025115891.1
g1141.t2	400727_0:004996	400727_0	76.38	326	65	6	5	319	4	328	7.06e-152	432	eukaryotic translation initiation factor 2 subunit 2-like	XP_025115891.1
g1142.t1	400727_0:004aae	400727_0	86.667	75	9	1	1	74	14	88	1.17e-39	128	heat shock factor-binding protein 1-like	XP_025076000.1
g1143.t1	400727_0:0049c4	400727_0	52.459	1037	412	22	1	1000	1	993	0	941	G patch domain-containing protein 1-like isoform X1	XP_025075989.1
g1144.t1	400727_0:0049c7	400727_0	76.513	413	87	6	1	404	9	420	0	620	uncharacterized protein LOC112553168	XP_025075999.1
g1145.t1	400727_0:004970	400727_0	66.6	503	154	2	19	508	17	518	0	717	KDEL motif-containing protein 1-like isoform X1	XP_025075995.1
g1146.t1	400727_0:004969	400727_0	73.193	429	96	8	1	421	1	418	0	613	Protein BANP	XP_025075997.1
g1147.t1	400727_0:004946	400727_0	66.803	488	152	4	1	485	1	481	0	649	A0A2T7NI27_POMCA	XP_025115985.1
g1148.t1	400727_0:004946	400727_0	63.948	466	161	5	69	532	14	474	0	574	A0A2T7NI27_POMCA	XP_025115985.1
g1149.t1	37623_0:003c4b	37623_0	70.499	722	210	2	552	1273	1	719	0	1075	uncharacterized protein LOC125680223	XP_048775620.1
g1150.t1	6454_0:002c20	6454_0	54.839	217	92	2	164	374	29	245	5.2e-73	238	protein unc-93 homolog A-like	XP_046375465.1
g1151.t1	400727_0:002aef	400727_0	46.488	299	158	2	5	302	351	648	3.52e-94	297	uncharacterized protein LOC112565918	XP_025097592.1
g1152.t1	6500_0:002358	6500_0	54.545	154	63	2	23	172	231	381	1.25e-51	176	protein unc-93 homolog A	XP_012939457.2
g1153.t1	6500_0:00281f	6500_0	57.303	267	111	1	40	303	106	372	1.18e-93	286	uncharacterized protein LOC101850577	XP_035826761.1
g1154.t1	400727_0:004946	400727_0	68.919	444	137	1	31	474	34	476	0	620	A0A2T7NI27_POMCA	XP_025115985.1
g1155.t1	400727_0:0047ce	400727_0	68.827	324	92	4	9	324	7	329	5.64e-169	475	acyl-coenzyme A thioesterase 8-like isoform X1	XP_025076126.1
g1156.t1	400727_0:0046a3	400727_0	77.257	875	147	14	1	854	1	844	0	1309	LOW QUALITY PROTEIN: junctophilin-1-like	XP_025115910.1
g1156.t2	400727_0:0046a3	400727_0	78.286	875	148	13	1	864	1	844	0	1335	LOW QUALITY PROTEIN: junctophilin-1-like	XP_025115910.1
g1157.t1	400727_0:0046b7	400727_0	59.646	622	214	11	34	651	34	622	0	688	A0A2T7NJQ9_POMCA	XP_025076064.1
g1159.t1	36100_0:0032c6	36100_0	45.27	148	81	0	13	160	70	217	1.62e-43	149	uncharacterized protein LOC124280939	XP_046572901.1
g1161.t1	400727_0:000867	400727_0	38.346	133	79	2	1	130	1	133	1.95e-25	96.3	Profilin	XP_025083894.1
g1162.t1	400727_0:00467c	400727_0	60.789	1140	350	25	1	1087	1	1096	0	1251	zinc finger protein 341-like isoform X1	XP_025116069.1
g1162.t2	400727_0:00467c	400727_0	60.492	1139	356	25	1	1088	1	1096	0	1252	zinc finger protein 341-like isoform X1	XP_025116069.1
g1163.t1	6596_0:006452	6596_0	33.977	259	150	9	2	239	4060	4318	7.5e-37	140	uncharacterized protein LOC123529137	XP_045165290.1
g1164.t1	400727_0:00494a	400727_0	83.923	311	47	1	6	313	2	312	0	541	calbindin-32-like isoform X1	XP_025116102.1
g1166.t1	400727_0:004a08	400727_0	65	500	157	7	1	487	1	495	0	629	ankyrin repeat domain-containing protein 35-like isoform X1	XP_025115445.1
g1167.t1	400727_0:0046fa	400727_0	72.258	310	78	3	20	324	80	386	5.15e-157	449	2,4-dienoyl-CoA reductase, mitochondrial-like isoform X1	XP_025115450.1
g1168.t1	400727_0:004a9b	400727_0	81.579	76	14	0	56	131	48	123	3.64e-41	136	bolA-like protein 3 isoform X1	XP_025115459.1
g1169.t1	400727_0:004a63	400727_0	77.692	260	57	1	1	260	1	259	2.95e-152	428	NADH dehydrogenase	XP_025115455.1
g1170.t1	400727_0:004a70	400727_0	74.733	1310	315	4	5	1299	7	1315	0	2004	5-oxoprolinase-like isoform X1	XP_025115439.1
g1171.t1	400727_0:004a48	400727_0	62.5	680	227	11	1	672	1	660	0	809	transcription factor 25-like isoform X1	XP_025115412.1
g1172.t1	36100_0:0010de	36100_0	54.722	360	158	2	1	356	37	395	1.88e-140	438	LOW QUALITY PROTEIN: uncharacterized protein C18orf63-like	XP_046558811.1
g1173.t1	400727_0:0048da	400727_0	78.263	1670	357	3	1	1668	1	1666	0	2711	maestro heat-like repeat-containing protein family member 1 isoform X1	XP_025115239.1
g1173.t2	400727_0:0048da	400727_0	76.766	1670	382	3	1	1668	1	1666	0	2663	maestro heat-like repeat-containing protein family member 1 isoform X1	XP_025115239.1
g1173.t3	400727_0:0048da	400727_0	78.164	1667	357	3	1	1661	1	1666	0	2701	maestro heat-like repeat-containing protein family member 1 isoform X1	XP_025115239.1
g1173.t4	400727_0:0048da	400727_0	76.388	1711	357	4	1	1709	1	1666	0	2693	maestro heat-like repeat-containing protein family member 1 isoform X1	XP_025115239.1
g1174.t1	6500_0:002618	6500_0	61	300	116	1	27	325	22	321	1.82e-131	380	uncharacterized protein LOC101853244	XP_005101958.1
g1176.t1	400727_0:004756	400727_0	53.65	548	235	6	7	536	1	547	0	601	Peptidase_M14 domain-containing protein	XP_025076148.1
g1176.t2	400727_0:004756	400727_0	53.65	548	235	6	1	530	1	547	0	602	Peptidase_M14 domain-containing protein	XP_025076148.1
g1177.t1	400727_0:0047bd	400727_0	67.179	195	64	0	1	195	433	627	3.34e-91	281	probable arginine--tRNA ligase, mitochondrial	XP_025116297.1
g1177.t2	400727_0:0047bd	400727_0	55.849	265	112	3	11	273	44	305	5.92e-87	274	probable arginine--tRNA ligase, mitochondrial	XP_025116297.1
g1177.t3	400727_0:0047bd	400727_0	56.439	264	110	3	50	311	45	305	8.95e-87	275	probable arginine--tRNA ligase, mitochondrial	XP_025116297.1
g1177.t4	400727_0:0047bd	400727_0	62.181	587	217	3	11	595	44	627	0	738	probable arginine--tRNA ligase, mitochondrial	XP_025116297.1
g1179.t1	400727_0:0049f3	400727_0	75.145	519	124	2	8	526	5	518	0	801	b(0,+)-type amino acid transporter 1-like isoform X1	XP_025115269.1
g1179.t2	400727_0:0049f3	400727_0	75.145	519	124	2	22	540	5	518	0	802	b(0,+)-type amino acid transporter 1-like isoform X1	XP_025115269.1
g1180.t1	1735272_0:004d0d	1735272_0	59.759	497	196	2	1	497	1	493	0	632	lysophosphatidylcholine acyltransferase 2-like isoform X1	XP_041375840.1
g1180.t2	6565_0:004f04	6565_0	61.443	485	187	0	1	485	1	485	0	654	lysophosphatidylcholine acyltransferase 2-like isoform X1	XP_022344068.1
g1181.t1	6500_0:002ba1	6500_0	94.785	326	17	0	1	326	1	326	0	646	casein kinase I-like	XP_035827059.1
g1182.t1	400727_0:004840	400727_0	73.362	458	122	0	3	460	2	459	0	736	tRNA-dihydrouridine(20) synthase	XP_025076252.1
g1183.t1	400727_0:0046ed	400727_0	73.979	661	172	0	2	662	166	826	0	1036	Nuclear pore protein	XP_025076251.1
g1183.t2	400727_0:0046ed	400727_0	76.699	824	192	0	1	824	3	826	0	1340	Nuclear pore protein	XP_025076251.1
g1184.t1	400727_0:00470a	400727_0	56.289	318	138	1	31	348	1	317	3.28e-130	377	orexin receptor type 1-like	XP_025116217.1
g1185.t1	400727_0:004770	400727_0	59.964	552	156	12	1	493	1	546	0	542	LOW QUALITY PROTEIN: iroquois-class homeodomain protein IRX-6-like	XP_025116224.1
g1186.t1	400727_0:0048e9	400727_0	58.685	593	178	14	46	630	24	557	0	539	LOW QUALITY PROTEIN: homeobox protein caupolican-like	XP_025116225.1
g1187.t1	37623_0:00165d	37623_0	38.608	316	185	5	48	361	90	398	1.99e-67	221	uncharacterized protein LOC125668729 isoform X2	XP_048759059.1
g1189.t1	400727_0:004672	400727_0	59.016	183	75	0	4	186	10	192	1.36e-81	243	MARVEL domain-containing protein	XP_025116049.1
g1190.t1	6500_0:002b42	6500_0	67.191	890	291	1	420	1309	1	889	0	1300	uncharacterized protein K02A2.6-like	XP_005103686.2
g1191.t1	6454_0:002883	6454_0	31.609	174	109	3	37	205	28	196	1.03e-23	96.3	CKLF-like MARVEL transmembrane domain-containing protein 4	XP_046354297.2
g1192.t1	400727_0:000c10	400727_0	59.174	218	88	1	5	222	6	222	1.7e-74	251	LOW QUALITY PROTEIN: melatonin receptor type 1B-like	XP_025084012.1
g1193.t1	6500_0:003cb9	6500_0	37.5	168	100	2	16	178	1	168	9.39e-34	121	CKLF-like MARVEL transmembrane domain-containing protein 4	XP_005109352.1
g1194.t1	6596_0:00189c	6596_0	61.499	2561	817	38	1	2505	1	2448	0	3031	LOW QUALITY PROTEIN: CCR4-NOT transcription complex subunit 1-like	XP_045192074.1
g1194.t2	6596_0:00189c	6596_0	61.62	2556	817	38	1	2500	1	2448	0	3032	LOW QUALITY PROTEIN: CCR4-NOT transcription complex subunit 1-like	XP_045192074.1
g1194.t3	6596_0:00189c	6596_0	61.523	2560	817	37	1	2504	1	2448	0	3035	LOW QUALITY PROTEIN: CCR4-NOT transcription complex subunit 1-like	XP_045192074.1
g1194.t4	6596_0:00189c	6596_0	61.01	2575	837	39	1	2535	1	2448	0	3020	LOW QUALITY PROTEIN: CCR4-NOT transcription complex subunit 1-like	XP_045192074.1
g1195.t1	36100_0:0050d9	36100_0	51.402	107	52	0	7	113	503	609	1.17e-29	115	sodium- and chloride-dependent glycine transporter 1-like	XP_046585403.1
g1196.t1	36100_0:0050d9	36100_0	63.508	496	170	3	5	489	8	503	0	650	sodium- and chloride-dependent glycine transporter 1-like	XP_046585403.1
g1197.t1	400727_0:004937	400727_0	70.968	248	64	4	3	244	11	256	4.98e-123	362	uncharacterized protein LOC112577378	XP_025116226.1
g1197.t2	400727_0:004937	400727_0	70.968	248	61	4	3	241	11	256	2.23e-123	363	uncharacterized protein LOC112577378	XP_025116226.1
g1198.t1	400727_0:004937	400727_0	50.196	255	107	6	9	244	272	525	4.45e-77	244	uncharacterized protein LOC112577378	XP_025116226.1
g1199.t1	400727_0:0049f4	400727_0	66.286	175	59	0	1	175	1	175	9.41e-81	266	LOW QUALITY PROTEIN: uncharacterized protein LOC112577303	XP_025116144.1
g1200.t1	400727_0:0047ee	400727_0	48.533	750	342	17	9	743	13	733	0	649	A0A2T7NJ60_POMCA	XP_025116135.1
g1201.t1	400727_0:004381	400727_0	34.197	193	114	3	4	185	3	193	1.01e-26	104	complement C1q tumor necrosis factor-related protein 4-like	XP_025114338.1
g1202.t1	400727_0:004c67	400727_0	37.056	197	101	7	14	195	15	203	2.49e-29	110	C1q domain-containing protein	XP_025078108.1
g1203.t1	400727_0:0046e8	400727_0	70.94	819	188	16	1	806	1	782	0	989	SNF-related serine/threonine-protein kinase-like isoform X1	XP_025114693.1
g1203.t2	400727_0:0046e8	400727_0	68.273	851	188	17	1	838	1	782	0	971	SNF-related serine/threonine-protein kinase-like isoform X1	XP_025114693.1
g1203.t3	400727_0:0046e8	400727_0	82.045	401	66	3	1	396	1	400	0	662	SNF-related serine/threonine-protein kinase-like isoform X1	XP_025114693.1
g1204.t1	400727_0:004662	400727_0	66.667	207	68	1	1	207	1	206	9.76e-99	288	LOW QUALITY PROTEIN: peptidyl-prolyl cis-trans isomerase B-like	XP_025114702.1
g1205.t1	400727_0:0047a8	400727_0	54.446	821	298	22	521	1298	493	1280	0	703	LOW QUALITY PROTEIN: ankyrin repeat domain-containing protein 11-like	XP_025114689.1
g1206.t1	400727_0:0048c4	400727_0	77.064	763	150	8	15	758	32	788	0	1174	paraplegin-like	XP_025114698.1
g1206.t2	400727_0:0048c4	400727_0	75.604	787	161	10	13	776	10	788	0	1174	paraplegin-like	XP_025114698.1
g1207.t1	400727_0:0048db	400727_0	56.65	203	84	3	4	204	3	203	1.07e-65	222	FHA domain-containing protein	XP_025114569.1
g1208.t1	400727_0:00496e	400727_0	52.417	662	292	8	13	659	14	667	0	657	glomulin-like isoform X1	XP_025114566.1
g1211.t1	36100_0:0043aa	36100_0	46.748	246	122	4	1	246	1	237	1.07e-67	212	uncharacterized protein LOC124287151	XP_046579590.1
g1212.t1	400727_0:004679	400727_0	69.757	1316	352	15	100	1402	38	1320	0	1852	LOW QUALITY PROTEIN: PH domain leucine-rich repeat-containing protein phosphatase 2-like	XP_025116244.1
g1213.t1	1735272_0:001da4	1735272_0	64.812	611	214	1	179	789	1	610	0	843	uncharacterized protein LOC121373072	XP_041355451.1
g1214.t1	400727_0:004a90	400727_0	37.864	412	226	9	14	404	165	567	2.77e-67	232	eukaryotic translation initiation factor 2-alpha kinase 1-like	XP_025116261.1
g1214.t2	400727_0:004a90	400727_0	38.015	413	225	10	14	405	165	567	5.83e-67	231	eukaryotic translation initiation factor 2-alpha kinase 1-like	XP_025116261.1
g1217.t1	400727_0:0047d0	400727_0	80.094	427	85	0	1	427	1	427	0	718	AAA domain-containing protein	XP_025115872.1
g1217.t2	400727_0:0047d0	400727_0	80.094	427	85	0	4	430	1	427	0	719	AAA domain-containing protein	XP_025115872.1
g1218.t1	225164_0:005976	225164_0	80.412	194	28	3	1	194	1	184	3.29e-111	318	V3ZPR3_LOTGI	XP_009066627.1
g1218.t2	6454_0:004695	6454_0	82.99	194	30	2	1	194	1	191	5.23e-111	317	programmed cell death protein 6-like isoform X1	XP_046381022.1
g1219.t1	400727_0:0045ab	400727_0	31.429	700	405	14	41	729	26	661	2.22e-93	307	A0A2T7NKM9_POMCA	XP_025112570.1
g1220.t1	400727_0:004e81	400727_0	75.068	730	145	10	1	702	1	721	0	952	cactin-like	XP_025077566.1
g1221.t1	400727_0:004d6e	400727_0	54.648	355	151	5	8	353	16	369	1.39e-130	380	probable UDP-sugar transporter protein SLC35A4 isoform X1	XP_025077558.1
g1222.t1	400727_0:004cb9	400727_0	65.854	82	28	0	86	167	90	171	7.85e-34	121	uncharacterized protein LOC112554153	XP_025077564.1
g1223.t1	400727_0:004db2	400727_0	70.656	518	129	7	2	503	34	544	0	744	SHC-transforming protein 1-like isoform X1	XP_025077553.1
g1224.t1	6596_0:004b7f	6596_0	86.842	76	10	0	2	77	3	78	7.97e-46	144	cyclin-dependent kinases regulatory subunit 1-like	XP_045216977.1
g1225.t1	1735272_0:0006bb	1735272_0	26.527	1146	709	36	13	1113	10	1067	1.82e-93	326	CST complex subunit CTC1-like isoform X1	XP_041369344.1
g1225.t2	1735272_0:0006bb	1735272_0	26.573	1144	709	36	13	1111	10	1067	3.07e-94	328	CST complex subunit CTC1-like isoform X1	XP_041369344.1
g1226.t1	400727_0:004afb	400727_0	87.333	300	38	0	1	300	1	300	0	558	Coatomer subunit epsilon	XP_025076629.1
g1227.t1	400727_0:004cd2	400727_0	48.991	545	260	7	104	647	33	560	1.41e-174	511	FAST kinase domain-containing protein 5, mitochondrial-like isoform X1	XP_025076625.1
g1228.t1	400727_0:004cd3	400727_0	44.304	632	328	5	108	734	103	715	0	538	uncharacterized protein LOC112553552	XP_025076624.1
g1229.t1	400727_0:004c8b	400727_0	80.444	225	36	2	2	219	6	229	1.61e-126	359	LOW QUALITY PROTEIN: GTP-binding protein Rit2-like	XP_025077422.1
g1230.t1	400727_0:004cc8	400727_0	90.072	554	54	1	1	553	26	579	0	1015	ATP synthase subunit alpha, mitochondrial-like	XP_025076941.1
g1231.t1	400727_0:004ae2	400727_0	73.025	367	95	3	24	389	18	381	0	577	peroxisomal NADH pyrophosphatase NUDT12-like isoform X1	XP_025076757.1
g1232.t1	400727_0:004dd1	400727_0	66.744	430	126	4	1	430	1	413	0	580	A0A2T7NFF5_POMCA	XP_025076760.1
g1233.t1	400727_0:004b7d	400727_0	56	200	88	0	379	578	8	207	1.5e-66	218	programmed cell death protein 7-like	XP_025076761.1
g1233.t2	400727_0:004b7d	400727_0	56	200	88	0	442	641	8	207	5.34e-66	218	programmed cell death protein 7-like	XP_025076761.1
g1234.t1	400727_0:004de9	400727_0	73.945	545	117	8	1	545	1	520	0	749	PX domain-containing protein	XP_025076759.1
g1235.t1	400727_0:004bd3	400727_0	68.19	547	168	4	3	544	22	567	0	775	LOW QUALITY PROTEIN: DET1 homolog	XP_025077860.1
g1236.t1	6500_0:000099	6500_0	63.816	456	129	7	8	460	3	425	5.15e-177	505	heterogeneous nuclear ribonucleoprotein K isoform X1	XP_035829685.1
g1236.t2	6500_0:000099	6500_0	64	450	126	7	1	447	9	425	3.76e-175	500	heterogeneous nuclear ribonucleoprotein K isoform X1	XP_035829685.1
g1238.t1	400727_0:004af5	400727_0	83.12	391	62	2	1	388	1	390	0	682	endophilin-A2-like isoform X1	XP_025077244.1
g1238.t2	400727_0:004af5	400727_0	82.353	391	60	2	1	383	1	390	0	674	endophilin-A2-like isoform X1	XP_025077244.1
g1238.t3	400727_0:004af5	400727_0	76.726	391	52	3	1	353	1	390	0	609	endophilin-A2-like isoform X1	XP_025077244.1
g1238.t4	400727_0:004af5	400727_0	79.795	391	56	3	1	369	1	390	0	643	endophilin-A2-like isoform X1	XP_025077244.1
g1239.t1	400727_0:004b76	400727_0	49.771	1093	434	35	1	1053	1	1018	0	613	A0A2T7NEB2_POMCA	XP_025077735.1
g1240.t1	400727_0:004ac8	400727_0	62.606	829	297	6	1	827	1	818	0	1069	mucosa-associated lymphoid tissue lymphoma translocation protein 1 homolog isoform X1	XP_025077090.1
g1241.t1	1735272_0:00534f	1735272_0	59.481	385	156	0	1	385	144	528	8.09e-170	488	uncharacterized protein LOC121391659	XP_041379145.1
g1241.t2	37623_0:0022c0	37623_0	52.632	1007	410	6	295	1300	743	1683	0	1055	uncharacterized protein LOC125668891	XP_048759286.1
g1243.t1	6596_0:003c0b	6596_0	56.338	71	31	0	1	71	193	263	1.17e-24	95.1	uncharacterized protein LOC123560940	XP_045209026.1
g1244.t1	37623_0:0022c0	37623_0	52.532	1007	411	6	295	1300	743	1683	0	1050	uncharacterized protein LOC125668891	XP_048759286.1
g1245.t1	400727_0:004c12	400727_0	91.139	553	49	0	1	553	1	553	0	1056	vacuolar protein sorting-associated protein 45-like	XP_025077433.1
g1246.t1	400727_0:004d13	400727_0	51.823	521	241	7	1	515	1	517	0	541	enhancer of mRNA-decapping protein 3-like	XP_025077015.1
g1247.t1	400727_0:004e69	400727_0	84.11	837	121	5	29	864	23	848	0	1444	E3 ubiquitin-protein ligase NEDD4-like isoform X1	XP_025078304.1
g1247.t2	400727_0:004e69	400727_0	83.829	841	123	6	12	851	20	848	0	1441	E3 ubiquitin-protein ligase NEDD4-like isoform X1	XP_025078304.1
g1247.t3	400727_0:004e69	400727_0	83.929	840	123	5	12	850	20	848	0	1444	E3 ubiquitin-protein ligase NEDD4-like isoform X1	XP_025078304.1
g1247.t4	400727_0:004e69	400727_0	83.075	839	122	6	12	840	20	848	0	1419	E3 ubiquitin-protein ligase NEDD4-like isoform X1	XP_025078304.1
g1248.t1	400727_0:004c14	400727_0	64.683	504	139	13	236	715	254	742	0	555	transcriptional repressor p66 alpha-like	XP_025078310.1
g1249.t1	400727_0:004c32	400727_0	62.085	211	80	0	1	211	1	211	1.6e-85	254	uncharacterized protein LOC112554623	XP_025078313.1
g1250.t1	400727_0:004b2f	400727_0	85.427	597	85	2	1	597	1	595	0	1040	MAU2 chromatid cohesion factor homolog	XP_025078312.1
g1251.t1	6596_0:00703c	6596_0	59.868	304	115	3	1	300	1	301	2.18e-118	348	MFS-type transporter clz9-like	XP_045172859.1
g1252.t1	400727_0:00484a	400727_0	53.93	738	328	9	8	740	47	777	0	810	hemocyte protein-glutamine gamma-glutamyltransferase-like isoform X1	XP_025115104.1
g1253.t1	400727_0:00484a	400727_0	56.045	794	314	11	54	830	2	777	0	894	hemocyte protein-glutamine gamma-glutamyltransferase-like isoform X1	XP_025115104.1
g1253.t2	400727_0:00484a	400727_0	60.545	697	265	6	63	755	87	777	0	893	hemocyte protein-glutamine gamma-glutamyltransferase-like isoform X1	XP_025115104.1
g1254.t1	400727_0:004759	400727_0	35.693	339	176	6	38	364	15	323	1.63e-63	210	uncharacterized protein LOC112576687 isoform X1	XP_025115108.1
g1255.t1	400727_0:001523	400727_0	37.273	330	189	10	39	366	39	352	1.6e-43	157	A0A2T7PM56_POMCA	XP_025087263.1
g1256.t1	400727_0:001523	400727_0	32.865	356	184	13	32	368	33	352	3.29e-38	143	A0A2T7PM56_POMCA	XP_025087263.1
g1257.t1	400727_0:0046a7	400727_0	37.931	1073	513	34	1	991	1	1002	0	579	uncharacterized protein LOC112576551	XP_025114882.1
g1258.t1	37623_0:003826	37623_0	78.636	220	47	0	1	220	1	220	5.47e-128	363	uncharacterized protein LOC125679766	XP_048775190.1
g1259.t1	37623_0:004fc8	37623_0	69.88	249	72	2	1	247	271	518	1.56e-119	357	craniofacial development protein 2-like	XP_048735703.1
g1260.t1	37623_0:004fc8	37623_0	79.459	185	38	0	1	185	1	185	4.1e-106	316	craniofacial development protein 2-like	XP_048735703.1
g1261.t1	36100_0:0043aa	36100_0	47.154	246	121	4	1	246	1	237	3.1e-69	216	uncharacterized protein LOC124287151	XP_046579590.1
g1262.t1	1735272_0:004cf7	1735272_0	54.709	446	162	9	7	429	5	433	6.08e-155	454	KRAB-A domain-containing protein 2-like	XP_041376756.1
g1263.t1	6596_0:0023c7	6596_0	42.984	898	461	20	5	884	1	865	0	703	uncharacterized protein LOC123551648	XP_045196664.1
g1264.t1	400727_0:0047dd	400727_0	33.281	640	329	20	55	660	46	621	1.08e-75	258	zinc finger protein 70-like	XP_025114887.1
g1266.t1	400727_0:004aab	400727_0	76.984	126	17	3	1	115	1094	1218	2.93e-56	190	lisH domain and HEAT repeat-containing protein KIAA1468-like isoform X1	XP_025114878.1
g1267.t1	37623_0:003c4b	37623_0	43.132	728	396	7	583	1308	1	712	0	595	uncharacterized protein LOC125680223	XP_048775620.1
g1267.t2	1735272_0:003308	1735272_0	57.692	312	131	1	2	313	75	385	2e-126	369	uncharacterized protein LOC121381710	XP_041366990.1
g1268.t1	6500_0:003a14	6500_0	59.848	132	53	0	1	132	1	132	4.16e-45	147	uncharacterized protein LOC106013149	XP_012943571.1
g1269.t1	6500_0:00281f	6500_0	74.336	113	29	0	1	113	260	372	4.75e-56	182	uncharacterized protein LOC101850577	XP_035826761.1
g1270.t1	400727_0:0046b2	400727_0	57.089	790	265	15	1	763	1	743	0	765	chromodomain Y-like protein 2	XP_025114886.1
g1271.t1	400727_0:004872	400727_0	71.059	387	110	2	4	389	3	388	0	587	enoyl-CoA delta isomerase 2, mitochondrial-like	XP_025114892.1
g1272.t1	1735272_0:00534f	1735272_0	59.221	385	157	0	1	385	144	528	3.44e-168	483	uncharacterized protein LOC121391659	XP_041379145.1
g1273.t1	37623_0:0009fb	37623_0	51.25	240	116	1	1	240	1	239	7.33e-83	258	uncharacterized protein LOC125680578	XP_048776248.1
g1274.t1	400727_0:004a4b	400727_0	55	460	176	6	22	479	18	448	8.16e-179	511	beta-1,3-glucan-binding protein-like	XP_025076144.1
g1275.t1	400727_0:004a4b	400727_0	56.944	432	177	5	19	442	18	448	5.38e-178	508	beta-1,3-glucan-binding protein-like	XP_025076144.1
g1276.t1	400727_0:00487e	400727_0	42.857	308	144	11	1	306	1	278	4.29e-52	175	uncharacterized protein LOC112553279 isoform X1	XP_025076173.1
g1277.t1	400727_0:0049bd	400727_0	99.551	445	2	0	1	445	1	445	0	935	tubulin beta chain-like	XP_025114802.1
g1277.t2	400727_0:0049bd	400727_0	100	445	0	0	1	445	1	445	0	937	tubulin beta chain-like	XP_025114802.1
g1277.t3	400727_0:0049bd	400727_0	99.551	445	2	0	1	445	1	445	0	935	tubulin beta chain-like	XP_025114802.1
g1277.t4	400727_0:0049bd	400727_0	100	445	0	0	1	445	1	445	0	937	tubulin beta chain-like	XP_025114802.1
g1277.t5	400727_0:0049bd	400727_0	99.551	445	2	0	1	445	1	445	0	935	tubulin beta chain-like	XP_025114802.1
g1278.t1	6500_0:001543	6500_0	71.786	280	79	0	8	287	25	304	2.9e-149	422	purine nucleoside phosphorylase-like isoform X1	XP_005096471.1
g1279.t1	400727_0:0046d4	400727_0	59.955	4415	1618	56	1	4356	1	4324	0	5188	LOW QUALITY PROTEIN: uncharacterized protein LOC112577403	XP_025116253.1
g1280.t1	400727_0:00497e	400727_0	74.447	497	126	1	1	497	133	628	0	786	LOW QUALITY PROTEIN: acyl-CoA synthetase family member 3, mitochondrial-like	XP_025114856.1
g1281.t1	400727_0:00467a	400727_0	38.509	483	234	18	398	856	20	463	6.45e-71	247	ubiquitin carboxyl-terminal hydrolase 10-like	XP_025114858.1
g1281.t2	400727_0:00467a	400727_0	40.141	568	277	18	470	1015	20	546	3.18e-103	337	ubiquitin carboxyl-terminal hydrolase 10-like	XP_025114858.1
g1282.t1	400727_0:0049cf	400727_0	64.11	365	121	3	3	363	2	360	1.04e-162	462	FMRFamide receptor-like	XP_025075984.1
g1283.t1	400727_0:004a2b	400727_0	72.152	1027	260	6	1	1006	1	1022	0	1549	integrator complex subunit 8-like	XP_025115071.1
g1284.t1	400727_0:0048e2	400727_0	75.194	129	31	1	1	128	1	129	2.38e-70	209	A0A2T7NJ64_POMCA	XP_025116288.1
g1285.t1	400727_0:0046ee	400727_0	74.276	898	216	5	11	906	31	915	0	1436	pyruvate dehydrogenase phosphatase regulatory subunit, mitochondrial-like isoform X1	XP_025115072.1
g1285.t2	400727_0:0046ee	400727_0	74.776	892	216	4	11	900	31	915	0	1443	pyruvate dehydrogenase phosphatase regulatory subunit, mitochondrial-like isoform X1	XP_025115072.1
g1285.t3	400727_0:0046ee	400727_0	73.655	911	230	5	2	909	12	915	0	1443	pyruvate dehydrogenase phosphatase regulatory subunit, mitochondrial-like isoform X1	XP_025115072.1
g1285.t4	400727_0:0046ee	400727_0	73.173	917	230	6	2	915	12	915	0	1437	pyruvate dehydrogenase phosphatase regulatory subunit, mitochondrial-like isoform X1	XP_025115072.1
g1286.t1	400727_0:004724	400727_0	41.718	163	92	3	31	191	4	165	9.83e-30	129	uncharacterized protein LOC112576438	XP_025114632.1
g1287.t1	400727_0:00487a	400727_0	72.812	320	87	0	5	324	3	322	1.57e-176	494	dehydrogenase/reductase SDR family member 1-like	XP_025114635.1
g1287.t2	400727_0:00487a	400727_0	73.125	320	86	0	5	324	3	322	5.6e-176	493	dehydrogenase/reductase SDR family member 1-like	XP_025114635.1
g1288.t1	400727_0:004978	400727_0	69.78	1317	362	7	42	1342	4	1300	0	1917	protein broad-minded-like	XP_025116278.1
g1288.t2	400727_0:004978	400727_0	70.724	1298	359	6	3	1280	4	1300	0	1932	protein broad-minded-like	XP_025116278.1
g1289.t1	400727_0:00487a	400727_0	69.688	320	97	0	5	324	3	322	1.08e-171	482	dehydrogenase/reductase SDR family member 1-like	XP_025114635.1
g1290.t1	400727_0:0048e0	400727_0	51.634	153	61	3	11	155	142	289	3.73e-50	165	uncharacterized protein LOC112576605	XP_025114970.1
g1291.t1	37623_0:004f25	37623_0	57.353	136	54	1	1	136	133	264	7.58e-49	160	uncharacterized protein LOC125651253	XP_048735789.1
g1292.t1	37623_0:002108	37623_0	68.462	260	82	0	1	260	37	296	1.99e-127	375	uncharacterized protein LOC125669182	XP_048759584.1
g1293.t1	6454_0:005880	6454_0	29.091	825	520	15	159	961	32	813	5.85e-100	335	toll-like receptor 4	XP_048240282.1
g1295.t1	1735272_0:0052b0	1735272_0	48.276	174	85	3	3	172	47	219	2.85e-51	166	putative nuclease HARBI1	XP_041378955.1
g1295.t2	1735272_0:0018f1	1735272_0	48.406	345	163	5	23	357	23	362	1.7e-113	337	putative nuclease HARBI1	XP_041351274.1
g1296.t1	6500_0:00064d	6500_0	45.985	548	287	5	103	645	93	636	1.1e-172	509	uncharacterized protein LOC101848798	XP_005091180.1
g1298.t1	400727_0:003ca1	400727_0	53.333	105	49	0	212	316	84	188	2.79e-29	114	Nanos-type domain-containing protein	XP_025109325.1
g1299.t1	400727_0:004789	400727_0	67.147	1111	330	7	100	1193	67	1159	0	1559	LOW QUALITY PROTEIN: uncharacterized protein LOC112576604	XP_025114969.1
g1299.t2	400727_0:004789	400727_0	67.147	1111	330	7	102	1195	67	1159	0	1559	LOW QUALITY PROTEIN: uncharacterized protein LOC112576604	XP_025114969.1
g1300.t1	400727_0:004690	400727_0	65.079	126	35	1	1	126	11	127	1.32e-49	181	uncharacterized protein LOC112577055	XP_025115752.1
g1300.t2	400727_0:004690	400727_0	64.567	127	35	1	1	127	11	127	1.79e-49	180	uncharacterized protein LOC112577055	XP_025115752.1
g1301.t1	400727_0:004a6b	400727_0	45.861	604	272	11	4	597	6	564	1.12e-169	515	uncharacterized protein LOC112577406	XP_025116255.1
g1301.t2	400727_0:004a6b	400727_0	46.555	595	272	10	4	588	6	564	6.91e-173	523	uncharacterized protein LOC112577406	XP_025116255.1
g1302.t1	6454_0:00030e	6454_0	63.243	370	119	5	1	369	1	354	3.66e-157	448	mortality factor 4-like protein 1	XP_046373840.1
g1303.t1	400727_0:004d4d	400727_0	55.028	358	144	4	1	349	1	350	4.84e-130	429	YqaJ domain-containing protein	XP_025077056.1
g1304.t1	400727_0:004e37	400727_0	55.921	456	175	6	68	509	80	523	6.88e-164	479	thyrotropin-releasing hormone receptor-like	XP_025077058.1
g1306.t1	400727_0:004ba1	400727_0	68.681	182	57	0	5	186	7	188	2.64e-98	285	Flavoprotein domain-containing protein	XP_025076921.1
g1308.t1	400727_0:004e09	400727_0	58.685	213	88	0	1	213	1	213	3.45e-70	216	Sugar transporter SWEET1	XP_025077106.1
g1309.t1	400727_0:004bb7	400727_0	36.991	319	130	9	4	310	6	265	1.3e-47	165	DNA-directed RNA polymerase II subunit GRINL1A-like	XP_025077113.1
g1310.t1	400727_0:004e3d	400727_0	79.399	233	45	3	1	232	1	231	1.31e-131	373	anti-apoptotic protein NR13-like	XP_025077045.1
g1312.t1	400727_0:004c31	400727_0	72.642	530	134	4	1	527	1	522	0	810	LOW QUALITY PROTEIN: integrator complex subunit 14-like	XP_025078031.1
g1314.t1	6454_0:0008ab	6454_0	58.385	644	223	11	1	617	1	626	0	702	sodium/potassium/calcium exchanger 2-like	XP_046354681.1
g1314.t2	6454_0:0008ab	6454_0	55.213	681	223	12	1	654	1	626	0	686	sodium/potassium/calcium exchanger 2-like	XP_046354681.1
g1314.t3	6454_0:0008ab	6454_0	55.621	676	223	12	1	649	1	626	0	687	sodium/potassium/calcium exchanger 2-like	XP_046354681.1
g1315.t1	400727_0:0046dd	400727_0	42.761	1036	548	15	171	1186	169	1179	0	772	uncharacterized protein LOC112576903 isoform X1	XP_025115547.1
g1316.t1	400727_0:004a05	400727_0	58.389	149	59	1	1	149	10	155	2.21e-63	194	ubiquitin-conjugating enzyme E2 variant 2-like	XP_025115551.1
g1317.t1	400727_0:004748	400727_0	83.333	384	64	0	1	384	1	384	0	686	cyclin-dependent kinase 10-like	XP_025115550.1
g1318.t1	400727_0:004ab7	400727_0	73.596	178	45	2	1	177	1	177	2.56e-98	284	ubiquitin-conjugating enzyme E2 C-like	XP_025076490.1
g1319.t1	400727_0:004abb	400727_0	54.118	680	265	15	1341	1983	1360	2029	0	665	LOW QUALITY PROTEIN: uncharacterized protein LOC112553479	XP_025076493.1
g1320.t1	1735272_0:004a21	1735272_0	83.186	113	19	0	1	113	1	113	2.7e-69	206	dolichyl-diphosphooligosaccharide--protein glycosyltransferase subunit DAD1-like	XP_041375885.1
g1321.t1	400727_0:0048a4	400727_0	62.978	732	223	11	1	719	1	697	0	897	A0A2T7NHV8_POMCA	XP_025076483.1
g1321.t2	400727_0:0048a4	400727_0	62.842	732	223	12	1	718	1	697	0	894	A0A2T7NHV8_POMCA	XP_025076483.1
g1322.t1	400727_0:00484f	400727_0	78.632	117	25	0	1	117	1	117	1.2e-64	194	gamma-aminobutyric acid receptor-associated protein-like 2	XP_025076492.1
g1323.t1	400727_0:0022c2	400727_0	38.938	339	185	7	23	351	29	355	6.5e-56	214	uncharacterized protein LOC112564619 isoform X1	XP_025095351.1
g1324.t1	400727_0:0021c5	400727_0	31.859	882	477	25	11	880	20	789	4.93e-106	348	uncharacterized protein LOC112564081 isoform X1	XP_025094448.1
g1325.t1	400727_0:00443e	400727_0	65.306	392	136	0	1	392	1002	1393	0	582	uncharacterized protein LOC112574716	XP_025111729.1
g1326.t1	400727_0:0049fe	400727_0	78.129	823	148	3	39	831	120	940	0	1311	H(+)/Cl(-) exchange transporter 7-like isoform X1	XP_025115193.1
g1327.t1	400727_0:0048a7	400727_0	84.995	913	127	5	1	910	1	906	0	1561	DNA helicase	XP_025115199.1
g1328.t1	400727_0:004666	400727_0	67.725	378	120	1	89	466	31	406	0	553	PKS_AT domain-containing protein	XP_025115766.1
g1329.t1	400727_0:004911	400727_0	87.78	491	59	1	2	491	3	493	0	913	A0A2T7NJ72_POMCA	XP_025115765.1
g1330.t1	400727_0:0037dd	400727_0	24.551	501	302	13	125	594	89	544	2.66e-25	115	uncharacterized protein LOC112571998 isoform X1	XP_025107254.1
g1331.t1	400727_0:0045f2	400727_0	23.176	699	408	28	106	774	159	758	2.7e-27	122	uncharacterized protein LOC112574898	XP_025112047.1
g1333.t1	400727_0:0046c8	400727_0	67.561	410	131	2	1	410	1	408	0	608	39S ribosomal protein L38, mitochondrial-like	XP_025116001.1
g1334.t1	400727_0:004a50	400727_0	55.128	858	380	3	72	925	14	870	0	982	FAST kinase domain-containing protein 1, mitochondrial-like isoform X1	XP_025115998.1
g1335.t1	6454_0:0028ba	6454_0	48.421	475	242	3	16	488	23	496	9.21e-160	466	adenosine deaminase AGSA-like	XP_046367088.2
g1336.t1	400727_0:00477b	400727_0	77.636	313	67	1	1	313	1	310	1.63e-180	503	gamma-soluble NSF attachment protein-like	XP_025115132.1
g1337.t1	400727_0:004738	400727_0	71.051	1323	373	6	14	1333	9	1324	0	1984	uncharacterized protein LOC112576696	XP_025115131.1
g1338.t1	400727_0:00482c	400727_0	61.29	341	129	1	1	341	362	699	2.79e-161	470	uncharacterized protein LOC112577427	XP_025116277.1
g1339.t1	6454_0:002c97	6454_0	92.291	467	36	0	23	489	21	487	0	875	dynein regulatory complex subunit 4-like	XP_046356528.1
g1340.t1	1735272_0:004dea	1735272_0	36.478	159	92	4	1	151	260	417	1.13e-25	105	tigger transposable element-derived protein 6-like	XP_041375764.1
g1341.t1	1735272_0:00534f	1735272_0	38.76	387	222	4	1	385	152	525	6.16e-85	270	uncharacterized protein LOC121391659	XP_041379145.1
g1342.t1	400727_0:004a85	400727_0	68.142	452	129	2	1	452	1	437	0	624	LOW QUALITY PROTEIN: E3 ubiquitin-protein ligase MYLIP-like	XP_025116276.1
g1343.t1	6596_0:007266	6596_0	77.206	136	28	2	4	139	1	133	3.06e-65	197	histone H3	XP_045173990.1
g1344.t1	400727_0:004806	400727_0	70.968	124	35	1	1	124	1	123	4.96e-61	186	A0A2T7NJ37_POMCA	XP_025115682.1
g1345.t1	400727_0:004a74	400727_0	79.038	291	60	1	1	291	1	290	1.07e-165	464	A0A2T7NJ48_POMCA	XP_025115681.1
g1346.t1	400727_0:004710	400727_0	78.71	310	63	2	20	327	19	327	0	521	palmitoyltransferase ZDHHC3-like	XP_025115680.1
g1346.t2	400727_0:004710	400727_0	74.481	337	74	3	1	335	1	327	0	525	palmitoyltransferase ZDHHC3-like	XP_025115680.1
g1348.t1	36100_0:0016a6	36100_0	48.235	170	88	0	1	170	27	196	1.59e-52	171	uncharacterized protein LOC124270114	XP_046561088.1
g1349.t1	1735272_0:00405f	1735272_0	61.977	263	100	0	1	263	1	263	3.38e-125	359	uncharacterized protein LOC121385503	XP_041372139.1
g1350.t1	400727_0:004670	400727_0	64.247	1116	366	11	1	1102	1	1097	0	1440	ankyrin repeat domain-containing protein 27-like isoform X1	XP_025115777.1
g1351.t1	400727_0:000081	400727_0	78.776	490	104	0	1	490	1	490	0	821	adenylosuccinate lyase-like	XP_025097171.1
g1352.t1	6573_0:001000	6573_0	59.091	132	53	1	7	138	461	591	1.33e-46	162	A0A210QVR3_MIZYE	XP_021348496.1
g1353.t1	400727_0:000081	400727_0	77.778	171	38	0	1	171	320	490	3.7e-93	282	adenylosuccinate lyase-like	XP_025097171.1
g1353.t2	400727_0:000081	400727_0	78.208	491	106	1	1	491	1	490	0	815	adenylosuccinate lyase-like	XP_025097171.1
g1354.t1	400727_0:00481e	400727_0	74.257	404	104	0	5	408	1	404	0	643	WW domain-containing oxidoreductase-like	XP_025114959.1
g1355.t1	1735272_0:0006f4	1735272_0	57.576	165	70	0	6	170	5	169	2.52e-51	165	uncharacterized protein LOC121388345	XP_041375579.1
g1356.t1	400727_0:0047fd	400727_0	66.667	348	81	10	1	341	1	320	1.03e-150	430	BZIP domain-containing protein	XP_025076521.1
g1357.t1	400727_0:004a78	400727_0	57.357	333	119	6	419	747	692	1005	8.7e-120	389	uncharacterized protein LOC112553485	XP_025076515.1
g1358.t1	1735272_0:003e15	1735272_0	41.353	133	76	1	1	133	44	174	6.83e-30	108	uncharacterized protein LOC121383697	XP_041369725.1
g1359.t1	400727_0:0048ed	400727_0	52.874	348	133	6	1	332	7	339	5.37e-117	344	ubiquitin-conjugating enzyme E2 Q1-like isoform X1	XP_025076516.1
g1360.t1	400727_0:004aa8	400727_0	63.631	1614	495	32	1	1584	1	1552	0	1943	LOW QUALITY PROTEIN: zinc finger protein 423-like	XP_025114957.1
g1361.t1	400727_0:004a6b	400727_0	57.22	554	224	7	10	557	586	1132	0	663	uncharacterized protein LOC112577406	XP_025116255.1
g1361.t2	400727_0:004a6b	400727_0	57.22	554	224	7	19	566	586	1132	0	663	uncharacterized protein LOC112577406	XP_025116255.1
g1363.t1	400727_0:004a33	400727_0	70.852	2254	577	5	4	2209	13	2234	0	3104	early endosome antigen 1-like isoform X1	XP_025115309.1
g1363.t2	400727_0:004a33	400727_0	71.94	2263	592	4	4	2264	13	2234	0	3177	early endosome antigen 1-like isoform X1	XP_025115309.1
g1363.t3	400727_0:004a33	400727_0	71.65	2254	584	4	4	2234	13	2234	0	3148	early endosome antigen 1-like isoform X1	XP_025115309.1
g1365.t1	6500_0:00281f	6500_0	59.47	264	107	0	43	306	109	372	4.21e-99	300	uncharacterized protein LOC101850577	XP_035826761.1
g1366.t1	6454_0:0000b6	6454_0	49.806	516	235	10	1	508	6	505	2.61e-167	486	uncharacterized protein LOC124145009	XP_046370599.2
g1366.t2	225164_0:00338a	225164_0	46.094	512	262	7	3	511	11	511	2.27e-168	488	V4BUD2_LOTGI	XP_009056809.1
g1367.t1	400727_0:004e79	400727_0	66.461	1136	361	6	1	1124	38	1165	0	1574	elongation factor-like GTPase 1 isoform X1	XP_025077064.1
g1368.t1	400727_0:004aec	400727_0	61.263	475	178	5	2	472	1	473	0	610	stabilizer of axonemal microtubules 2-like	XP_025077067.1
g1369.t1	1735272_0:00405f	1735272_0	65.403	211	73	0	4	214	53	263	6.59e-100	293	uncharacterized protein LOC121385503	XP_041372139.1
g1370.t1	400727_0:004b08	400727_0	49.825	570	277	3	22	590	18	579	0	565	stabilizer of axonemal microtubules 2-like	XP_025077343.1
g1371.t1	6596_0:0023c7	6596_0	43.207	898	461	19	5	886	1	865	0	710	uncharacterized protein LOC123551648	XP_045196664.1
g1372.t1	6500_0:0034b5	6500_0	31.699	571	293	20	1	529	1	516	4.58e-48	178	uncharacterized protein LOC101854664 isoform X1	XP_005106781.1
g1373.t1	400727_0:004c6b	400727_0	75.617	324	76	2	782	1105	392	712	5.53e-172	525	serine proteinase stubble-like	XP_025078471.1
g1374.t1	400727_0:004c05	400727_0	67.385	371	120	1	1	371	2	371	0	543	alpha-methylacyl-CoA racemase-like	XP_025077163.1
g1375.t1	6596_0:0035a8	6596_0	35.108	695	404	11	8	691	177	835	3.6e-129	405	uncharacterized protein LOC123558088	XP_045205900.1
g1376.t1	6596_0:0078a9	6596_0	40.39	718	385	10	2	703	3	693	3.83e-175	520	uncharacterized protein LOC123536497	XP_045175647.1
g1377.t1	400727_0:004d99	400727_0	53.106	499	188	10	16	501	17	482	4.16e-171	494	LOW QUALITY PROTEIN: repulsive guidance molecule A-like	XP_025077352.1
g1377.t2	400727_0:004d99	400727_0	55.921	456	166	9	33	475	49	482	2.24e-168	487	LOW QUALITY PROTEIN: repulsive guidance molecule A-like	XP_025077352.1
g1377.t3	400727_0:004d99	400727_0	53.106	499	188	10	19	504	17	482	2.99e-171	495	LOW QUALITY PROTEIN: repulsive guidance molecule A-like	XP_025077352.1
g1378.t1	37623_0:004f25	37623_0	63.953	172	62	0	1	172	93	264	1.11e-76	232	uncharacterized protein LOC125651253	XP_048735789.1
g1379.t1	6454_0:000486	6454_0	48.485	132	67	1	1	131	6	137	2.59e-37	126	uncharacterized protein LOC124147112 isoform X1	XP_046373698.2
g1380.t1	37653_0:0029ba	37653_0	56.418	335	145	1	1	334	1	335	5.76e-141	406	RNA-directed DNA polymerase from mobile element jockey-like	XP_014782071.1
g1381.t1	36100_0:005b3d	36100_0	49.312	509	243	8	6	505	5	507	3.87e-171	495	uncharacterized protein LOC124256529	XP_046546471.1
g1381.t2	36100_0:005b3d	36100_0	49.409	508	243	7	6	504	5	507	1.15e-172	499	uncharacterized protein LOC124256529	XP_046546471.1
g1383.t1	6500_0:00281f	6500_0	59.615	260	105	0	27	286	113	372	1.9e-98	298	uncharacterized protein LOC101850577	XP_035826761.1
g1384.t1	400727_0:004bfe	400727_0	73.415	410	101	3	1	406	6	411	0	613	LOW QUALITY PROTEIN: solute carrier family 25 member 46-like	XP_025078111.1
g1385.t1	400727_0:004bc5	400727_0	81.429	490	78	9	1	488	1	479	0	781	photoreceptor-specific nuclear receptor-like isoform X1	XP_025078387.1
g1385.t2	400727_0:004bc5	400727_0	80.769	494	78	9	1	492	1	479	0	775	photoreceptor-specific nuclear receptor-like isoform X1	XP_025078387.1
g1386.t1	225164_0:0054d0	225164_0	38.764	178	84	7	18	180	28	195	1.56e-25	100	V3ZIE8_LOTGI	XP_009065110.1
g1387.t1	400727_0:0038e0	400727_0	38.503	187	103	5	13	189	52	236	4.88e-35	126	A0A2T7NUR7_POMCA	XP_025108075.1
g1387.t2	400727_0:0038e0	400727_0	38.503	187	103	5	27	203	52	236	7.06e-35	126	A0A2T7NUR7_POMCA	XP_025108075.1
g1388.t1	6526_0:003759	6526_0	44.406	572	291	8	10	564	7	568	8.75e-162	476	MFS domain-containing protein	XP_013084471.1
g1389.t1	400727_0:004e02	400727_0	79.464	112	23	0	1	112	1	112	8.06e-61	184	RIIa domain-containing protein 1-like	XP_025077391.1
g1391.t1	400727_0:000f15	400727_0	44.767	344	176	6	97	436	105	438	2.38e-95	296	Glyco_tran_10_N domain-containing protein	XP_025082672.1
g1392.t1	400727_0:004e14	400727_0	55.392	408	140	8	10	396	56	442	7.09e-149	432	LOW QUALITY PROTEIN: opioid-binding protein/cell adhesion molecule homolog	XP_025078027.1
g1392.t2	400727_0:004e14	400727_0	53.922	408	138	9	10	388	56	442	1.81e-141	412	LOW QUALITY PROTEIN: opioid-binding protein/cell adhesion molecule homolog	XP_025078027.1
g1393.t1	400727_0:004dee	400727_0	56.128	971	331	19	45	943	60	1007	0	1022	zinc finger and SCAN domain-containing protein 2-like isoform X1	XP_025078147.1
g1394.t1	37623_0:003d34	37623_0	49.08	870	418	12	1	852	430	1292	0	839	uncharacterized protein K02A2.6-like	XP_048779413.1
g1395.t1	6565_0:008367	6565_0	39.053	338	185	6	3	336	5	325	3.92e-75	245	uncharacterized protein K02A2.6-like	XP_022311241.1
g1396.t1	37623_0:000509	37623_0	39.146	562	298	12	1	545	1	535	4.81e-124	384	uncharacterized protein K02A2.6-like	XP_048753161.1
g1397.t1	400727_0:004bc4	400727_0	60.784	153	60	0	1	153	167	319	4.91e-67	209	transmembrane protein 53-like	XP_025076971.1
g1397.t2	400727_0:004bc4	400727_0	49.231	325	153	5	8	326	1	319	1.77e-103	309	transmembrane protein 53-like	XP_025076971.1
g1398.t1	36100_0:0032c6	36100_0	46.531	245	129	2	1	245	41	283	8.27e-74	229	uncharacterized protein LOC124280939	XP_046572901.1
g1399.t1	6454_0:003436	6454_0	51.724	203	86	3	94	290	13	209	2.16e-68	216	riboflavin biosynthesis protein PYRR, chloroplastic-like	XP_046361663.1
g1399.t2	6454_0:003436	6454_0	51.724	203	86	3	137	333	13	209	3.03e-68	217	riboflavin biosynthesis protein PYRR, chloroplastic-like	XP_046361663.1
g1400.t1	400727_0:003cf2	400727_0	63.934	183	64	2	5	187	2	182	1.53e-82	245	NADAR domain-containing protein	XP_025111217.1
g1401.t1	37623_0:003c4b	37623_0	53.103	725	331	8	549	1270	1	719	0	788	uncharacterized protein LOC125680223	XP_048775620.1
g1402.t1	1735272_0:003ae7	1735272_0	64.111	287	103	0	50	336	402	688	3.12e-126	402	laminin subunit beta-1-like	XP_041369588.1
g1403.t1	6579_0:00598c	6579_0	43.913	230	115	3	1	229	6	222	2.94e-51	179	uncharacterized protein LOC117317109	XP_033727799.1
g1404.t1	400727_0:00443e	400727_0	65.138	436	152	0	8	443	958	1393	0	644	uncharacterized protein LOC112574716	XP_025111729.1
g1404.t2	400727_0:00478f	400727_0	64.872	390	137	0	1	390	922	1311	0	572	uncharacterized protein LOC112577326	XP_025116167.1
g1405.t1	6579_0:00598c	6579_0	43.913	230	115	3	1	229	6	222	2.94e-51	179	uncharacterized protein LOC117317109	XP_033727799.1
g1406.t1	400727_0:00443e	400727_0	65.138	436	152	0	8	443	958	1393	0	644	uncharacterized protein LOC112574716	XP_025111729.1
g1406.t2	400727_0:00478f	400727_0	64.872	390	137	0	1	390	922	1311	0	572	uncharacterized protein LOC112577326	XP_025116167.1
g1407.t1	37623_0:0066bb	37623_0	58.667	75	26	1	1	70	58	132	2.09e-24	92.8	uncharacterized protein LOC125660189	XP_048747983.1
g1408.t1	6500_0:0040d8	6500_0	58.407	113	47	0	1	113	770	882	4.35e-41	149	uncharacterized protein LOC106013459	XP_012944736.1
g1409.t1	400727_0:004ae8	400727_0	42.182	275	131	3	8	282	11	257	1.63e-54	187	uncharacterized protein LOC112554336	XP_025077859.1
g1410.t1	400727_0:00443e	400727_0	58.143	614	221	3	87	664	780	1393	0	771	uncharacterized protein LOC112574716	XP_025111729.1
g1410.t2	400727_0:00443e	400727_0	64.45	436	144	2	8	432	958	1393	0	627	uncharacterized protein LOC112574716	XP_025111729.1
g1411.t1	6500_0:00281f	6500_0	60.311	257	102	0	43	299	109	365	1.04e-99	300	uncharacterized protein LOC101850577	XP_035826761.1
g1412.t1	400727_0:004e3b	400727_0	64.894	188	66	0	1	188	896	1083	8.13e-89	284	uncharacterized protein LOC112554472	XP_025078037.1
g1413.t1	400727_0:004c5d	400727_0	69.072	97	30	0	18	114	77	173	1.65e-42	144	lachesin-like	XP_025077449.1
g1414.t1	6500_0:00281f	6500_0	63.636	176	64	0	3	178	197	372	1.85e-73	229	uncharacterized protein LOC101850577	XP_035826761.1
g1416.t1	6500_0:00281f	6500_0	58.935	263	108	0	44	306	110	372	3.99e-100	303	uncharacterized protein LOC101850577	XP_035826761.1
g1417.t1	6500_0:00281f	6500_0	56.061	264	112	1	43	302	109	372	1.97e-98	298	uncharacterized protein LOC101850577	XP_035826761.1
g1419.t1	6500_0:002166	6500_0	45.652	138	62	1	1	138	1	125	2.32e-32	119	uncharacterized protein LOC101864152	XP_005100473.1
g1420.t1	6573_0:001e9f	6573_0	41.304	322	188	1	1	321	143	464	1.26e-72	243	uncharacterized protein LOC110451837	XP_021355721.1
g1421.t1	1735272_0:004979	1735272_0	47.099	293	155	0	2	294	110	402	7.94e-97	318	tigger transposable element-derived protein 6-like	XP_041375578.1
g1422.t1	400727_0:00478f	400727_0	64.596	161	57	0	1	161	1151	1311	2.02e-72	239	uncharacterized protein LOC112577326	XP_025116167.1
g1423.t1	400727_0:0024c4	400727_0	47.507	1364	652	15	307	1645	141	1465	0	1283	uncharacterized protein LOC112564805	XP_025095664.1
g1425.t1	6596_0:002da7	6596_0	46.552	1508	752	23	1	1493	1	1469	0	1323	uncharacterized protein LOC123554029	XP_045199803.1
g1426.t1	6500_0:0015e6	6500_0	50.185	1351	580	12	3	1289	4	1325	0	1347	uncharacterized protein K02A2.6-like	XP_012936936.1
g1427.t1	36100_0:0043aa	36100_0	47.154	246	121	4	1	246	1	237	6.8e-69	215	uncharacterized protein LOC124287151	XP_046579590.1
g1428.t1	6500_0:0049f7	6500_0	52.809	89	42	0	1	89	1	89	7.63e-21	85.5	uncharacterized protein LOC101849520	XP_005113315.1
g1430.t1	1735272_0:002876	1735272_0	42.779	367	204	4	76	441	76	437	8.25e-96	301	uncharacterized protein LOC121377141	XP_041360967.1
g1431.t1	36100_0:004b9c	36100_0	53.913	115	53	0	1	115	229	343	1.13e-29	114	uncharacterized protein LOC124290425	XP_046583081.1
g1432.t1	6500_0:00281f	6500_0	63.636	264	96	0	43	306	109	372	1.43e-114	339	uncharacterized protein LOC101850577	XP_035826761.1
g1433.t1	1735272_0:0044d5	1735272_0	67.089	158	52	0	2	159	40	197	4.56e-75	225	uncharacterized protein LOC121385807	XP_041372530.1
g1434.t1	6500_0:0040d8	6500_0	56.637	113	45	1	1	109	770	882	3.34e-38	140	uncharacterized protein LOC106013459	XP_012944736.1
g1435.t1	400727_0:004b4a	400727_0	72.371	561	148	4	6	565	1	555	0	819	acetylcholine receptor subunit alpha-like isoform X1	XP_025077295.1
g1435.t2	400727_0:004b4a	400727_0	71.123	561	144	5	6	554	1	555	0	793	acetylcholine receptor subunit alpha-like isoform X1	XP_025077295.1
g1436.t1	36100_0:000dad	36100_0	57.143	77	33	0	1	77	122	198	9.13e-21	84	uncharacterized protein LOC124266660	XP_046557417.1
g1437.t1	6573_0:003794	6573_0	46.799	656	317	14	8	644	10	652	0	598	uncharacterized protein K02A2.6-like	XP_021367719.1
g1438.t1	400727_0:004ccb	400727_0	70.93	172	46	1	1	168	6	177	1.76e-85	251	NADH dehydrogenase	XP_025077539.1
g1439.t1	1735272_0:001ecd	1735272_0	51.652	333	152	4	7	333	400	729	2.48e-107	332	uncharacterized protein LOC121375878 isoform X1	XP_041359493.1
g1440.t1	400727_0:004c79	400727_0	59.836	488	183	8	1	482	1	481	0	600	LOW QUALITY PROTEIN: BTB/POZ domain-containing protein 6-like	XP_025077448.1
g1442.t1	400727_0:004bf4	400727_0	67.47	83	27	0	3	85	2	84	2.33e-37	123	cytochrome c oxidase subunit 6C-like	XP_025076883.1
g1444.t1	400727_0:004d28	400727_0	33.154	558	299	14	1	551	1121	1611	8.2e-73	256	leucine-rich repeat serine/threonine-protein kinase 1-like isoform X1	XP_025076877.1
g1445.t1	6573_0:004ebf	6573_0	40.835	431	255	0	14	444	368	798	2.95e-99	318	uncharacterized protein LOC110467064	XP_021379630.1
g1446.t1	400727_0:0024c4	400727_0	44.003	1384	694	20	145	1500	134	1464	0	1154	uncharacterized protein LOC112564805	XP_025095664.1
g1447.t1	400727_0:004b44	400727_0	68.675	166	50	1	1	166	1	164	4.75e-82	242	methylmalonyl-CoA epimerase, mitochondrial-like	XP_025078244.1
g1449.t1	400727_0:004b42	400727_0	88.294	504	57	1	1	502	1	504	0	941	sorting nexin-27-like	XP_025076754.1
g1450.t1	400727_0:004b95	400727_0	79.452	219	45	0	1	219	1	219	7.24e-120	342	A0A2T7NEN7_POMCA	XP_025076756.1
g1451.t1	1735272_0:000751	1735272_0	30.522	249	143	7	581	808	640	879	7.45e-28	124	adhesive plaque matrix protein-like	XP_041374960.1
g1453.t1	400727_0:004d2d	400727_0	66	300	101	1	43	342	34	332	1.63e-147	422	5-hydroxytryptamine receptor 4-like	XP_025077194.1
g1454.t1	400727_0:004add	400727_0	67.188	1024	317	11	1	1019	1	1010	0	1399	integrator complex subunit 3-like	XP_025077829.1
g1454.t2	400727_0:004add	400727_0	67.188	1024	317	11	5	1023	1	1010	0	1399	integrator complex subunit 3-like	XP_025077829.1
g1455.t1	400727_0:004d60	400727_0	77.752	427	85	4	1	425	1	419	0	702	dual specificity mitogen-activated protein kinase kinase 5-like	XP_025076610.1
g1456.t1	400727_0:004b3b	400727_0	68.248	548	174	0	1	548	1	548	0	776	LOW QUALITY PROTEIN: vacuolar protein sorting-associated protein 33B-like	XP_025077887.1
g1457.t1	400727_0:004c52	400727_0	82.105	190	34	0	56	245	1	190	1.81e-114	328	translocon-associated protein subunit beta-like	XP_025077306.1
g1457.t2	400727_0:004c52	400727_0	82.105	190	34	0	1	190	1	190	2.38e-115	328	translocon-associated protein subunit beta-like	XP_025077306.1
g1459.t1	400727_0:004d84	400727_0	74.14	785	187	2	1	773	1	781	0	1176	LOW QUALITY PROTEIN: zinc transporter 5-like	XP_025077299.1
g1461.t1	400727_0:004c15	400727_0	52.743	237	98	6	1	231	26	254	1.35e-76	234	zinc finger CCHC domain-containing protein 9-like isoform X1	XP_025077302.1
g1462.t1	37623_0:003628	37623_0	48.615	1372	650	18	1	1345	1	1344	0	1310	uncharacterized protein K02A2.6-like	XP_048775300.1
g1463.t1	400727_0:004bc7	400727_0	84.797	296	45	0	1	296	1	296	0	548	maspardin-like	XP_025077563.1
g1464.t1	400727_0:004d2e	400727_0	34.118	170	96	4	55	222	3	158	5.05e-25	107	uncharacterized protein LOC112554467	XP_025078033.1
g1465.t1	6454_0:0001f0	6454_0	58.669	1217	428	14	7	1199	7	1172	0	1462	A disintegrin and metalloproteinase with thrombospondin motifs 7-like	XP_046354763.2
g1465.t2	6454_0:0001f0	6454_0	58.669	1217	428	14	15	1207	7	1172	0	1462	A disintegrin and metalloproteinase with thrombospondin motifs 7-like	XP_046354763.2
g1466.t1	400727_0:004559	400727_0	37.261	314	190	3	34	347	31	337	1.35e-67	228	A0A2T7NKH5_POMCA	XP_025112890.1
g1467.t1	6500_0:00281f	6500_0	59.389	229	93	0	2	230	144	372	2.93e-84	259	uncharacterized protein LOC101850577	XP_035826761.1
g1467.t2	6500_0:00281f	6500_0	59.556	225	91	0	2	226	148	372	1.91e-83	257	uncharacterized protein LOC101850577	XP_035826761.1
g1468.t1	36100_0:0047a6	36100_0	55.952	336	147	1	2	336	20	355	9.6e-132	402	KRAB-A domain-containing protein 2-like	XP_046581445.1
g1469.t1	1735272_0:0006d4	1735272_0	60.197	304	70	8	65	359	101	362	4.21e-103	311	forkhead box protein D1-like	XP_041375984.1
g1470.t1	400727_0:002456	400727_0	68.861	395	122	1	43	437	47	440	0	597	dipeptidase 1-like isoform X1	XP_025094616.1
g1471.t1	6454_0:00029b	6454_0	52.958	355	155	4	1	346	124	475	3.05e-124	369	neuronal acetylcholine receptor subunit alpha-10-like isoform X1	XP_048256919.1
g1472.t1	6500_0:0000cf	6500_0	41.811	519	252	9	42	552	45	521	7.54e-126	382	neuronal acetylcholine receptor subunit alpha-10	XP_035829892.1
g1474.t1	225164_0:00338a	225164_0	46.68	512	266	6	2	510	4	511	2.46e-172	498	V4BUD2_LOTGI	XP_009056809.1
g1475.t1	6500_0:001c12	6500_0	64.463	121	43	0	130	250	152	272	1.6e-49	174	uncharacterized protein LOC101849288	XP_005098712.2
g1476.t1	225164_0:00338a	225164_0	47.505	501	259	4	10	507	12	511	1.75e-169	491	V4BUD2_LOTGI	XP_009056809.1
g1477.t1	400727_0:004c86	400727_0	57.426	404	171	1	1	403	1	404	6.4e-175	497	LOW QUALITY PROTEIN: collagen alpha-5(VI) chain-like	XP_025078041.1
g1478.t1	400727_0:004c1c	400727_0	57.935	397	132	4	11	395	2	375	2.25e-145	424	uncharacterized protein LOC112554428	XP_025077989.1
g1479.t1	400727_0:004bee	400727_0	70.805	1466	380	13	19	1470	15	1446	0	2110	LOW QUALITY PROTEIN: probable ATP-dependent RNA helicase YTHDC2	XP_025077319.1
g1481.t1	400727_0:004d06	400727_0	53.945	545	233	6	1182	1714	104	642	0	583	A0A2T7NDI2_POMCA	XP_025078044.1
g1481.t2	400727_0:004d06	400727_0	53.945	545	233	6	1182	1714	104	642	0	583	A0A2T7NDI2_POMCA	XP_025078044.1
g1481.t3	400727_0:004d06	400727_0	53.945	545	233	6	1182	1714	104	642	0	583	A0A2T7NDI2_POMCA	XP_025078044.1
g1482.t1	36100_0:00664b	36100_0	44.974	189	101	2	1	189	61	246	2.74e-49	163	uncharacterized protein LOC124260773	XP_046551047.1
g1483.t1	6526_0:006349	6526_0	80.328	366	72	0	1	366	1	366	0	603	106053917	XP_013065012.1
g1484.t1	400727_0:004b03	400727_0	40.676	740	390	9	18	730	55	772	1.2e-175	525	solute carrier organic anion transporter family member 2A1-like isoform X1	XP_025078214.1
g1485.t1	36100_0:0036b7	36100_0	83.539	243	40	0	1	243	26	268	6.4e-158	442	proteasome subunit alpha type-4-like	XP_046574376.1
g1485.t2	36100_0:0036b7	36100_0	81.735	219	40	0	1	219	50	268	2.32e-138	392	proteasome subunit alpha type-4-like	XP_046574376.1
g1486.t1	400727_0:004df7	400727_0	43.413	334	187	1	155	488	69	400	5.99e-98	307	galactose-3-O-sulfotransferase 2-like	XP_025077318.1
g1487.t1	6579_0:00322e	6579_0	27.347	245	145	4	14	258	13	224	1.45e-22	102	mu-type opioid receptor-like	XP_033751048.1
g1488.t1	400727_0:004da7	400727_0	61.004	259	95	4	1	258	1	254	1.39e-101	303	TIMELESS-interacting protein-like	XP_025077353.1
g1489.t1	400727_0:004ad9	400727_0	45.385	390	199	5	103	488	48	427	7.44e-117	353	carbohydrate sulfotransferase 11-like isoform X1	XP_025078182.1
g1490.t1	400727_0:004e3b	400727_0	60.884	294	107	1	1	286	790	1083	4.99e-129	395	uncharacterized protein LOC112554472	XP_025078037.1
g1491.t1	400727_0:004c48	400727_0	54.03	335	120	5	1	304	1	332	4.31e-111	328	uncharacterized protein LOC112554554 isoform X1	XP_025078149.1
g1491.t2	400727_0:004c48	400727_0	54.599	337	135	6	1	324	1	332	3.59e-112	332	uncharacterized protein LOC112554554 isoform X1	XP_025078149.1
g1492.t1	400727_0:004dac	400727_0	98.131	428	8	0	1	428	1	428	0	865	AAA domain-containing protein	XP_025077745.1
g1493.t1	400727_0:004e2d	400727_0	73.333	105	28	0	1	105	1	105	5.28e-56	173	28S ribosomal protein S16, mitochondrial-like	XP_025077746.1
g1494.t1	400727_0:004b4d	400727_0	56.432	925	324	14	1	896	149	1023	0	909	centlein-like	XP_025078063.1
g1494.t2	400727_0:004b4d	400727_0	59.401	1069	357	13	1	1041	4	1023	0	1135	centlein-like	XP_025078063.1
g1495.t1	6573_0:0050ae	6573_0	51.077	325	154	3	4	324	3	326	6.18e-107	328	uncharacterized protein LOC110440331	XP_021338996.1
g1496.t1	400727_0:002953	400727_0	36	275	150	11	349	612	65	324	1.77e-31	128	uncharacterized protein LOC112566856	XP_025099042.1
g1497.t1	400727_0:004cca	400727_0	67.916	427	133	3	10	434	7	431	0	579	uncharacterized protein LOC112553937	XP_025077220.1
g1498.t1	37623_0:006035	37623_0	47.382	401	158	5	31	431	209	556	9.96e-119	360	uncharacterized protein LOC125660233	XP_048748024.1
g1499.t1	400727_0:004d74	400727_0	51.916	287	136	2	7	291	76	362	1.76e-100	302	zwei Ig domain protein zig-8-like isoform X1	XP_025078206.1
g1499.t2	400727_0:004d74	400727_0	50.202	247	121	2	7	251	116	362	4.16e-81	251	zwei Ig domain protein zig-8-like isoform X1	XP_025078206.1
g1500.t1	400727_0:0024c4	400727_0	46.373	1296	642	16	5	1276	201	1467	0	1218	uncharacterized protein LOC112564805	XP_025095664.1
g1501.t1	400727_0:00443e	400727_0	53.394	1429	573	11	139	1529	20	1393	0	1578	uncharacterized protein LOC112574716	XP_025111729.1
g1502.t1	400727_0:00306f	400727_0	40.605	628	326	10	13	619	8	609	9.37e-150	449	piggyBac transposable element-derived protein 4-like	XP_025100035.1
g1503.t1	400727_0:004e71	400727_0	53.801	342	148	4	10	346	10	346	2.32e-129	376	pancreatic triacylglycerol lipase-like	XP_025077416.1
g1504.t1	400727_0:004e71	400727_0	45.205	146	40	2	1	106	201	346	3.51e-35	125	pancreatic triacylglycerol lipase-like	XP_025077416.1
g1505.t1	400727_0:004e71	400727_0	56.342	339	138	6	11	342	11	346	3.7e-136	394	pancreatic triacylglycerol lipase-like	XP_025077416.1
g1505.t2	400727_0:004e71	400727_0	56.075	321	132	4	1	314	28	346	5.71e-130	377	pancreatic triacylglycerol lipase-like	XP_025077416.1
g1507.t1	400727_0:004ace	400727_0	74.293	389	98	1	23	411	39	425	0	611	tripartite motif-containing protein 2-like isoform X1	XP_025077576.1
g1507.t2	400727_0:004ace	400727_0	76.902	368	85	0	1	368	58	425	0	607	tripartite motif-containing protein 2-like isoform X1	XP_025077576.1
g1508.t1	1735272_0:00050e	1735272_0	56.989	372	148	5	1	366	1	366	5.65e-160	456	probable G-protein coupled receptor 139	XP_041363919.1
g1508.t2	1735272_0:00050e	1735272_0	56.989	372	148	5	17	382	1	366	8.37e-160	457	probable G-protein coupled receptor 139	XP_041363919.1
g1509.t1	400727_0:000fd5	400727_0	36.946	812	413	23	18	798	13	756	1.14e-155	476	A0A2T7PNG4_POMCA	XP_025086485.1
g1510.t1	37623_0:0022c0	37623_0	52.433	1007	412	6	295	1300	743	1683	0	1048	uncharacterized protein LOC125668891	XP_048759286.1
g1511.t1	1735272_0:003c31	1735272_0	60.95	379	146	1	1	379	26	402	7.75e-176	501	uncharacterized protein K02A2.6-like	XP_041369670.1
g1513.t1	400727_0:004dcc	400727_0	83.616	531	52	3	1	525	1	502	0	918	RBR-type E3 ubiquitin transferase	XP_025077436.1
g1513.t2	400727_0:004dcc	400727_0	88.095	504	52	2	1	498	1	502	0	929	RBR-type E3 ubiquitin transferase	XP_025077436.1
g1514.t1	400727_0:004dcc	400727_0	83.616	531	52	3	1	525	1	502	0	918	RBR-type E3 ubiquitin transferase	XP_025077436.1
g1514.t2	400727_0:004dcc	400727_0	88.095	504	52	2	1	498	1	502	0	929	RBR-type E3 ubiquitin transferase	XP_025077436.1
g1515.t1	400727_0:004e64	400727_0	75.815	736	172	3	1	735	1	731	0	1169	A0A2T7NFV3_POMCA	XP_025077175.1
g1516.t1	400727_0:004b56	400727_0	57.48	127	52	1	21	145	21	147	7.99e-51	162	myeloid-derived growth factor-like	XP_025077176.1
g1517.t1	400727_0:004bbe	400727_0	46.731	520	252	13	554	1056	337	848	2.45e-133	427	zinc finger protein 236-like	XP_025077174.1
g1518.t1	400727_0:004b4c	400727_0	80.556	108	19	1	1	108	1	106	1.83e-54	168	60S ribosomal protein L36	XP_025076649.1
g1519.t1	400727_0:004acf	400727_0	69.746	747	194	6	203	936	212	939	0	1041	multiple C2 and transmembrane domain-containing protein 1-like isoform X1	XP_025076638.1
g1520.t1	400727_0:004e64	400727_0	75.815	736	172	3	1	735	1	731	0	1170	A0A2T7NFV3_POMCA	XP_025077175.1
g1521.t1	400727_0:004b56	400727_0	57.48	127	52	1	21	145	21	147	2e-50	161	myeloid-derived growth factor-like	XP_025077176.1
g1522.t1	400727_0:004bbe	400727_0	47.217	521	248	15	554	1056	337	848	2.87e-133	427	zinc finger protein 236-like	XP_025077174.1
g1523.t1	400727_0:004b4c	400727_0	80.556	108	19	1	1	108	1	106	1.83e-54	168	60S ribosomal protein L36	XP_025076649.1
g1524.t1	6526_0:000633	6526_0	70.968	186	51	3	1	184	430	614	1.46e-80	253	106073239	XP_013089226.1
g1526.t1	400727_0:004b13	400727_0	85.793	542	73	2	4	541	7	548	0	969	T-complex protein 1 subunit gamma-like	XP_025076648.1
g1528.t1	400727_0:0043f5	400727_0	43.64	566	278	10	1	548	168	710	1.69e-138	436	transient receptor potential cation channel subfamily V member 6-like isoform X1	XP_025111629.1
g1528.t2	400727_0:0043f5	400727_0	42.623	549	274	10	1	531	185	710	6.77e-129	410	transient receptor potential cation channel subfamily V member 6-like isoform X1	XP_025111629.1
g1529.t1	37623_0:0022c0	37623_0	40.592	1047	535	17	180	1222	720	1683	0	699	uncharacterized protein LOC125668891	XP_048759286.1
g1530.t1	400727_0:004b6a	400727_0	69.583	480	143	3	2	479	54	532	0	703	protein disulfide-isomerase A3-like	XP_025077535.1
g1531.t1	400727_0:004af3	400727_0	58.14	258	105	2	5	260	3	259	5.08e-99	310	DC_STAMP domain-containing protein	XP_025077531.1
g1533.t1	400727_0:0024c4	400727_0	47.271	1356	655	19	132	1465	147	1464	0	1281	uncharacterized protein LOC112564805	XP_025095664.1
g1534.t1	400727_0:004ce2	400727_0	81.081	444	78	3	1	442	1	440	0	723	synaptotagmin-4-like	XP_025077132.1
g1535.t1	400727_0:004d7f	400727_0	67.099	1079	304	9	1	1054	1	1053	0	1392	lon protease homolog, mitochondrial-like isoform X2	XP_025077131.1
g1536.t1	1735272_0:0040b9	1735272_0	38.356	292	155	5	27	300	5	289	4.09e-50	174	QRFP-like peptide receptor	XP_041371489.1
g1537.t1	1735272_0:001da4	1735272_0	66.23	610	206	0	1	610	1	610	0	865	uncharacterized protein LOC121373072	XP_041355451.1
g1538.t1	400727_0:000be9	400727_0	32.506	403	245	7	24	406	20	415	1.21e-58	202	protein bark beetle-like	XP_025081993.1
g1538.t2	400727_0:000be9	400727_0	32.668	401	245	6	24	404	20	415	1.9e-60	207	protein bark beetle-like	XP_025081993.1
g1539.t1	400727_0:000be9	400727_0	30.075	399	230	11	9	378	17	395	1.18e-45	168	protein bark beetle-like	XP_025081993.1
g1540.t1	6579_0:005f0e	6579_0	39.785	465	269	9	15	475	166	623	1.76e-104	327	uncharacterized protein LOC117318802	XP_033729648.1
g1541.t1	400727_0:004e7c	400727_0	85.714	91	13	0	65	155	1	91	6.14e-47	161	gonadotropin-releasing hormone receptor-like isoform X1	XP_025077743.1
g1542.t1	400727_0:004ded	400727_0	63.885	767	259	10	5	762	11	768	0	991	glutamate carboxypeptidase 2-like isoform X1	XP_025076796.1
g1543.t1	400727_0:004d9e	400727_0	64.329	499	174	3	1	498	1	496	0	668	U3 small nucleolar RNA-associated protein 15 homolog	XP_025077291.1
g1544.t1	400727_0:004d01	400727_0	66.381	467	113	14	197	647	98	536	0	543	protein dead ringer homolog	XP_025077909.1
g1544.t2	400727_0:004d01	400727_0	66.595	467	112	15	200	650	98	536	0	544	protein dead ringer homolog	XP_025077909.1
g1545.t1	37623_0:005d03	37623_0	62.617	214	80	0	17	230	1	214	2.14e-95	282	uncharacterized protein LOC125656740	XP_048743286.1
g1546.t1	400727_0:00443e	400727_0	53.819	1427	568	10	108	1496	20	1393	0	1597	uncharacterized protein LOC112574716	XP_025111729.1
g1547.t1	6596_0:0025be	6596_0	44.966	298	152	4	23	319	8	294	6.61e-68	233	uncharacterized protein LOC123552889	XP_045198570.1
g1548.t1	400727_0:004af7	400727_0	50.893	224	95	3	23	232	35	257	5.45e-66	224	sodium channel protein 1 brain-like isoform X1	XP_025077548.1
g1549.t1	6500_0:001e10	6500_0	56.962	158	68	0	1	158	1	158	1.49e-52	167	uncharacterized protein LOC118477763	XP_035825901.1
g1550.t1	6500_0:00281f	6500_0	75.221	113	28	0	1	113	260	372	2.99e-56	182	uncharacterized protein LOC101850577	XP_035826761.1
g1551.t1	400727_0:004c90	400727_0	48.973	584	271	7	19	577	56	637	0	532	uncharacterized protein LOC112554629	XP_025078322.1
g1552.t1	400727_0:004dc9	400727_0	80.235	425	81	1	605	1026	320	744	0	771	uncharacterized protein LOC112554698	XP_025078449.1
g1553.t1	400727_0:004b51	400727_0	43.277	238	106	8	66	299	9	221	9.29e-51	170	uncharacterized protein LOC112554070	XP_025077443.1
g1554.t1	6500_0:00303e	6500_0	44.957	1844	978	18	1	1823	3	1830	0	1355	golgin subfamily A member 4 isoform X1	XP_035827460.1
g1556.t1	1735272_0:0044d5	1735272_0	66.346	104	35	0	2	105	94	197	5.72e-46	149	uncharacterized protein LOC121385807	XP_041372530.1
g1557.t1	37623_0:003c4b	37623_0	61.774	327	122	2	1	327	1	324	3.8e-147	434	uncharacterized protein LOC125680223	XP_048775620.1
g1558.t1	37623_0:0009fb	37623_0	50.958	261	127	1	1	261	1	260	2.77e-92	283	uncharacterized protein LOC125680578	XP_048776248.1
g1559.t1	1735272_0:000a14	1735272_0	29.448	815	524	19	215	1002	66	856	4.44e-86	299	toll-like receptor 4	XP_041349345.1
g1560.t1	400727_0:004af1	400727_0	66.341	205	59	4	2	198	25	227	1.71e-87	259	A0A2T7NDZ0_POMCA	XP_025077890.1
g1561.t1	1735272_0:0003d1	1735272_0	71.415	1046	281	6	38	1082	40	1068	0	1488	cartilage oligomeric matrix protein-like	XP_041368920.1
g1562.t1	400727_0:004e52	400727_0	65.217	207	58	6	1	197	1	203	1.92e-71	226	neuropeptide receptor 15-like	XP_025078294.1
g1563.t1	400727_0:004de8	400727_0	37.313	469	227	12	7	408	4	472	4.6e-75	244	uncharacterized protein LOC112554712	XP_025078469.1
g1563.t2	400727_0:004de8	400727_0	36.966	468	228	12	1	401	5	472	1.87e-73	239	uncharacterized protein LOC112554712	XP_025078469.1
g1564.t1	400727_0:004c0c	400727_0	58.213	414	153	5	1	395	1	413	1.07e-165	484	LOW QUALITY PROTEIN: uncharacterized protein LOC112553742	XP_025076943.1
g1565.t1	400727_0:0047ba	400727_0	56.781	671	272	7	3	669	91	747	0	778	inter-alpha-trypsin inhibitor heavy chain H3-like isoform X1	XP_025076445.1
g1565.t2	400727_0:0047ba	400727_0	47.715	941	432	20	3	916	91	998	0	820	inter-alpha-trypsin inhibitor heavy chain H3-like isoform X1	XP_025076445.1
g1566.t1	400727_0:004e25	400727_0	50.369	407	197	4	62	468	8	409	2.3e-142	417	neutral cholesterol ester hydrolase 1-like	XP_025077830.1
g1567.t1	400727_0:004e25	400727_0	49.877	405	197	5	11	414	10	409	1.04e-138	405	neutral cholesterol ester hydrolase 1-like	XP_025077830.1
g1568.t1	37623_0:0022c0	37623_0	52.941	986	398	5	10	995	764	1683	0	1047	uncharacterized protein LOC125668891	XP_048759286.1
g1568.t2	37623_0:0022c0	37623_0	52.632	1007	410	6	295	1300	743	1683	0	1053	uncharacterized protein LOC125668891	XP_048759286.1
g1569.t1	6596_0:000b42	6596_0	39.093	353	198	8	5	353	1	340	5.26e-65	228	uncharacterized protein LOC123531771	XP_045168949.1
g1570.t1	400727_0:004c38	400727_0	58.503	441	148	7	1	433	1	414	2.49e-178	507	arrestin domain-containing protein 3-like isoform X1	XP_025077683.1
g1571.t1	400727_0:004c38	400727_0	58.216	426	146	5	1	406	1	414	1.71e-173	493	arrestin domain-containing protein 3-like isoform X1	XP_025077683.1
g1572.t1	400727_0:004cdd	400727_0	73.759	423	91	3	1	421	458	862	0	630	uncharacterized protein LOC112554340	XP_025077865.1
g1573.t1	400727_0:004c5c	400727_0	88.889	414	41	2	1	409	1	414	0	733	arrestin domain-containing protein 3-like	XP_025076611.1
g1574.t1	400727_0:004cee	400727_0	53.17	489	164	16	1	464	1	449	4.57e-139	415	BZIP domain-containing protein	XP_025076608.1
g1576.t1	400727_0:004d5b	400727_0	79.772	351	71	0	1	351	1	351	0	610	galactose-1-phosphate uridylyltransferase-like	XP_025076910.1
g1577.t1	6454_0:000216	6454_0	32.695	627	333	14	167	787	92	635	3.93e-94	310	E3 ubiquitin-protein ligase TRIM71-like	XP_046373638.2
g1578.t1	400727_0:004e1d	400727_0	40.331	605	286	16	327	912	128	676	5.32e-103	339	uncharacterized protein LOC112553599	XP_025076726.1
g1579.t1	400727_0:004b41	400727_0	78.804	1137	222	3	5	1130	3	1131	0	1818	unconventional myosin-Ie-like isoform X1	XP_025076794.1
g1580.t1	400727_0:004c93	400727_0	76.837	449	102	2	1	448	1	448	0	737	RNA helicase	XP_025078379.1
g1581.t1	6596_0:000fa0	6596_0	36.129	310	143	9	3	303	488	751	2.82e-47	172	uncharacterized protein LOC123545552	XP_045187817.1
g1583.t1	400727_0:004dd0	400727_0	77.778	396	87	1	65	459	1	396	0	671	mitochondrial import inner membrane translocase subunit TIM44-like	XP_025077096.1
g1584.t1	400727_0:004d61	400727_0	67.105	152	50	0	1	152	18	169	3.1e-72	221	uncharacterized protein C9orf85 homolog isoform X1	XP_025077099.1
g1585.t1	400727_0:004d58	400727_0	95.486	288	13	0	1	288	1	288	0	582	alpha/beta hydrolase domain-containing protein 17B-like	XP_025077098.1
g1586.t1	400727_0:004bfd	400727_0	74.85	167	42	0	1	167	1	167	1.25e-80	244	U1 snRNP-binding protein homolog	XP_025076746.1
g1587.t1	400727_0:004ae9	400727_0	56.878	378	156	5	76	451	133	505	1.01e-142	420	peptidyl-prolyl cis-trans isomerase FKBP8-like isoform X1	XP_025076743.1
g1588.t1	400727_0:004c91	400727_0	81.599	538	81	4	1	529	1	529	0	875	ubiquitin carboxyl-terminal hydrolase 3-like isoform X1	XP_025076741.1
g1589.t1	400727_0:004e4c	400727_0	81.077	650	95	7	1	637	1	635	0	1075	aryl hydrocarbon receptor nuclear translocator homolog	XP_025078335.1
g1589.t2	400727_0:004e4c	400727_0	80.091	658	95	8	1	645	1	635	0	1067	aryl hydrocarbon receptor nuclear translocator homolog	XP_025078335.1
g1590.t1	400727_0:004d9c	400727_0	76.486	1110	244	6	72	1173	99	1199	0	1724	LOW QUALITY PROTEIN: uncharacterized protein LOC112553751	XP_025076954.1
g1591.t1	400727_0:004bea	400727_0	34.518	394	205	12	1	382	1	353	7.02e-49	172	BRCT domain-containing protein	XP_025076957.1
g1592.t1	400727_0:004b71	400727_0	35.829	187	110	3	3	189	2	178	5.86e-26	115	uncharacterized protein LOC112553752	XP_025076955.1
g1593.t1	400727_0:004c68	400727_0	61.877	522	159	16	21	520	2	505	0	592	SKI family transcriptional corepressor 1-like	XP_025078059.1
g1594.t1	37623_0:001f9b	37623_0	49.058	1327	631	17	3	1312	5	1303	0	1316	uncharacterized protein K02A2.6-like	XP_048759496.1
g1595.t1	6454_0:00658f	6454_0	41.83	153	74	5	4	142	2	153	3.3e-28	104	uncharacterized protein LOC125376028	XP_048243168.1
g1596.t1	37623_0:0022c0	37623_0	52.433	1007	412	6	200	1205	743	1683	0	1048	uncharacterized protein LOC125668891	XP_048759286.1
g1598.t1	400727_0:004e3e	400727_0	39.074	540	306	8	1	526	1	531	2.78e-139	416	alpha-(1,3)-fucosyltransferase C-like	XP_025077657.1
g1601.t1	225164_0:00314e	225164_0	36.562	413	198	13	4	406	2	360	1.95e-67	222	V4AI46_LOTGI	XP_009056295.1
g1602.t1	225164_0:00314e	225164_0	36.496	411	205	10	9	415	2	360	2.5e-68	224	V4AI46_LOTGI	XP_009056295.1
g1603.t1	400727_0:004b54	400727_0	46.598	485	190	13	2	465	15	451	3.22e-93	292	A0A2T7NG13_POMCA	XP_025077761.1
g1604.t1	400727_0:004cd1	400727_0	78.307	189	41	0	1	189	1	189	1.33e-109	313	LOW QUALITY PROTEIN: calcium and integrin-binding family member 3-like	XP_025077423.1
g1605.t1	400727_0:004b29	400727_0	74.061	293	73	1	25	314	18	310	6.03e-155	439	ceroid-lipofuscinosis neuronal protein 6 homolog	XP_025077406.1
g1606.t1	400727_0:004bbd	400727_0	69.519	187	50	6	1	185	1	182	3.45e-66	203	A0A2T7NE32_POMCA	XP_025077407.1
g1606.t2	400727_0:004bbd	400727_0	69.892	186	50	5	1	184	1	182	4.33e-68	208	A0A2T7NE32_POMCA	XP_025077407.1
g1607.t1	400727_0:004ce9	400727_0	44.074	869	453	8	9	877	6	841	0	787	uncharacterized protein LOC112554240	XP_025077718.1
g1607.t2	400727_0:004ce9	400727_0	43.034	890	453	8	9	898	6	841	0	780	uncharacterized protein LOC112554240	XP_025077718.1
g1608.t1	400727_0:00455f	400727_0	28.912	377	249	5	13	384	9	371	6.33e-40	157	tripartite motif-containing protein 45-like	XP_025113088.1
g1609.t1	400727_0:000fd5	400727_0	37.683	751	395	17	327	1019	21	756	1.74e-151	472	A0A2T7PNG4_POMCA	XP_025086485.1
g1609.t2	400727_0:000912	400727_0	37.237	427	203	11	5	371	378	799	2.73e-69	236	A0A2T7PTE8_POMCA	XP_025082490.1
g1610.t1	400727_0:004dbd	400727_0	49.123	399	201	2	18	416	9	405	3.9e-133	396	collagen alpha-4(VI) chain-like isoform X1	XP_025076849.1
g1611.t1	400727_0:004c8c	400727_0	75.921	353	81	2	1	349	1	353	0	542	stomatin-like protein 2, mitochondrial	XP_025076851.1
g1612.t1	400727_0:004aef	400727_0	81.287	342	64	0	1	342	6	347	0	596	cyclin-dependent kinase 7-like	XP_025076853.1
g1613.t1	400727_0:004de6	400727_0	61.137	211	72	6	1	206	31	236	6.63e-77	233	cysteine-rich motor neuron 1 protein-like	XP_025076858.1
g1614.t1	6579_0:004cd2	6579_0	37.534	365	228	0	941	1305	427	791	2.41e-51	202	ice nucleation protein InaU-like	XP_033762610.1
g1615.t1	400727_0:004d27	400727_0	60.449	579	205	4	1	566	1	568	0	700	serine incorporator 5-like	XP_025077845.1
g1616.t1	400727_0:004c53	400727_0	63.81	105	38	0	1	105	37	141	2.39e-46	148	glutaredoxin-1-like	XP_025076861.1
g1616.t2	400727_0:004c53	400727_0	61.345	119	43	1	20	138	26	141	8.8e-50	158	glutaredoxin-1-like	XP_025076861.1
g1617.t1	400727_0:004db0	400727_0	45.192	312	163	3	13	323	39	343	8.37e-94	287	adenosine receptor A2b-like	XP_025076852.1
g1618.t1	6454_0:00045b	6454_0	54.724	254	115	0	1	254	1	254	1.54e-97	289	15-hydroxyprostaglandin dehydrogenase	XP_046377089.1
g1619.t1	36100_0:0008e2	36100_0	57.874	254	107	0	1	254	1	254	3.11e-105	308	15-hydroxyprostaglandin dehydrogenase	XP_046544312.1
g1621.t1	6500_0:000780	6500_0	46.795	468	234	6	110	568	6	467	2.34e-142	423	uncharacterized protein LOC101853761	XP_005091655.2
g1622.t1	6500_0:000780	6500_0	44.492	472	247	6	105	567	3	468	1.83e-140	418	uncharacterized protein LOC101853761	XP_005091655.2
g1623.t1	400727_0:004e10	400727_0	78.351	582	91	7	1	566	1	563	0	907	LOW QUALITY PROTEIN: katanin p60 ATPase-containing subunit A-like 2	XP_025077668.1
g1623.t2	400727_0:004e10	400727_0	80.035	576	96	5	1	570	1	563	0	929	LOW QUALITY PROTEIN: katanin p60 ATPase-containing subunit A-like 2	XP_025077668.1
g1623.t3	400727_0:004e10	400727_0	78.646	576	94	6	1	560	1	563	0	903	LOW QUALITY PROTEIN: katanin p60 ATPase-containing subunit A-like 2	XP_025077668.1
g1624.t1	400727_0:00180d	400727_0	66.207	145	49	0	1	145	1	145	7.01e-72	215	myelin P2 protein-like	XP_025090192.1
g1624.t2	400727_0:00180d	400727_0	69.672	122	37	0	1	122	1	122	5.55e-60	184	myelin P2 protein-like	XP_025090192.1
g1626.t1	1735272_0:000405	1735272_0	72.117	685	151	10	31	689	38	708	0	983	tubulin polyglutamylase ttll6-like isoform X1	XP_041370172.1
g1626.t2	1735272_0:000405	1735272_0	72.117	685	151	10	31	689	38	708	0	978	tubulin polyglutamylase ttll6-like isoform X1	XP_041370172.1
g1627.t1	400727_0:004cba	400727_0	66.827	208	44	4	2	205	11	197	2.02e-74	226	protein pygopus-like isoform X1	XP_025078239.1
g1627.t2	400727_0:004cba	400727_0	67.15	207	43	4	1	203	12	197	2.69e-74	225	protein pygopus-like isoform X1	XP_025078239.1
g1628.t1	400727_0:004b7e	400727_0	66.406	256	86	0	1	256	1	256	4.34e-129	369	15-hydroxyprostaglandin dehydrogenase	XP_025076718.1
g1629.t1	400727_0:004d75	400727_0	71.636	275	55	5	1	272	1	255	3.06e-113	341	heterogeneous nuclear ribonucleoprotein 27C-like isoform X1	XP_025076712.1
g1631.t1	6596_0:0030ac	6596_0	41.481	270	153	3	23	291	56	321	2.35e-66	221	LOW QUALITY PROTEIN: uncharacterized protein LOC123557066	XP_045204211.1
g1632.t1	400727_0:0022e5	400727_0	42.124	1130	577	21	8	1115	33	1107	0	842	probable ATP-dependent RNA helicase DDX58 isoform X1	XP_025095736.1
g1633.t1	400727_0:004cde	400727_0	44.293	587	292	10	127	698	38	604	1.27e-149	485	uncharacterized protein LOC112554025 isoform X1	XP_025077378.1
g1634.t1	400727_0:004c2d	400727_0	33.538	489	283	11	30	497	14	481	2.93e-79	258	neuronal acetylcholine receptor subunit beta-3-like	XP_025077384.1
g1635.t1	400727_0:000781	400727_0	64.286	336	119	1	1	336	2	336	4.07e-166	469	mono	XP_025092449.1
g1636.t1	1735272_0:0003aa	1735272_0	68.208	173	55	0	3	175	2	174	2.65e-92	269	adenylate kinase isoenzyme 6-like	XP_041362385.1
g1637.t1	400727_0:00029e	400727_0	87.302	126	16	0	165	290	92	217	2.87e-77	237	A0A2T7PWP0_POMCA	XP_025092460.1
g1637.t2	400727_0:00029e	400727_0	88.442	199	23	0	22	220	19	217	2.56e-134	379	A0A2T7PWP0_POMCA	XP_025092460.1
g1638.t1	36100_0:0059ee	36100_0	37.218	841	524	3	350	1190	3	839	1.06e-171	533	ankyrin-3-like isoform X1	XP_046545924.1
g1639.t1	37623_0:0029ad	37623_0	43.721	430	229	8	2	421	3	429	1.63e-114	345	uncharacterized protein LOC125677743	XP_048771872.1
g1640.t1	400727_0:000060	400727_0	85.714	231	29	2	19	246	6	235	1.13e-146	412	uncharacterized protein LOC112576927	XP_025115593.1
g1641.t1	6500_0:004981	6500_0	74.312	109	28	0	1	109	1	109	2.69e-55	170	uncharacterized protein LOC106013957	XP_012946358.1
g1645.t1	6565_0:002095	6565_0	42.487	386	195	8	103	488	55	413	1.21e-93	294	glycosaminoglycan xylosylkinase-like	XP_022326627.1
g1646.t1	400727_0:000535	400727_0	48.168	191	93	2	155	342	1	188	2.24e-51	172	uncharacterized protein LOC112557540	XP_025083266.1
g1646.t2	400727_0:000535	400727_0	48.168	191	93	2	154	341	1	188	2.33e-51	172	uncharacterized protein LOC112557540	XP_025083266.1
g1647.t1	400727_0:003593	400727_0	37.746	355	215	5	26	379	22	371	3.54e-65	214	uncharacterized protein LOC112571073	XP_025105664.1
g1648.t1	400727_0:003593	400727_0	37.535	357	215	6	15	370	22	371	3.38e-65	214	uncharacterized protein LOC112571073	XP_025105664.1
g1649.t1	6500_0:003690	6500_0	35.029	1022	471	30	1	934	341	1257	3.49e-165	533	transient receptor potential cation channel subfamily M member-like 2 isoform X1	XP_035828048.1
g1651.t1	400727_0:004d0f	400727_0	51.053	190	86	3	6	192	7	192	2.3e-53	171	frataxin, mitochondrial-like	XP_025076612.1
g1652.t1	400727_0:004dc8	400727_0	68.243	148	46	1	21	168	28	174	3.72e-77	230	nucleotide triphosphate diphosphatase NUDT15-like	XP_025076613.1
g1652.t2	400727_0:004dc8	400727_0	68.243	148	46	1	67	214	28	174	2.62e-77	233	nucleotide triphosphate diphosphatase NUDT15-like	XP_025076613.1
g1653.t1	400727_0:004dc8	400727_0	78.808	151	32	0	1	151	27	177	1.79e-90	263	nucleotide triphosphate diphosphatase NUDT15-like	XP_025076613.1
g1655.t1	400727_0:0048ca	400727_0	30.075	399	240	12	30	404	26	409	2.81e-45	164	neuronal acetylcholine receptor subunit alpha-2-like	XP_025076462.1
g1656.t1	6526_0:001a47	6526_0	28.571	371	241	9	12	373	15	370	1.62e-41	153	Neur_chan_LBD domain-containing protein	XP_013072738.1
g1657.t1	400727_0:0048ca	400727_0	28.571	392	253	7	23	395	26	409	1.22e-48	173	neuronal acetylcholine receptor subunit alpha-2-like	XP_025076462.1
g1658.t1	400727_0:004d10	400727_0	68.75	1008	255	4	7	957	7	1011	0	1430	myosin-IIIb-like	XP_025077881.1
g1658.t2	400727_0:004d10	400727_0	66.546	1103	292	8	7	1050	7	1091	0	1491	myosin-IIIb-like	XP_025077881.1
g1659.t1	400727_0:004b22	400727_0	82.5	80	14	0	1	80	1	80	1.06e-44	141	immediate early response 3-interacting protein 1-like	XP_025076937.1
g1660.t1	400727_0:004d70	400727_0	42.063	252	129	4	1	251	1	236	1.46e-58	195	perilipin-2-like	XP_025076935.1
g1660.t2	400727_0:004d70	400727_0	41.841	239	122	4	1	238	14	236	1.22e-53	182	perilipin-2-like	XP_025076935.1
g1660.t3	400727_0:004d70	400727_0	41.841	239	122	4	1	238	14	236	2.29e-53	182	perilipin-2-like	XP_025076935.1
g1660.t4	400727_0:004d70	400727_0	42.063	252	129	4	1	251	1	236	1.74e-58	195	perilipin-2-like	XP_025076935.1
g1661.t1	400727_0:004d70	400727_0	41.841	239	122	4	1	238	14	236	2.41e-53	182	perilipin-2-like	XP_025076935.1
g1661.t2	400727_0:004d70	400727_0	42.629	251	128	4	1	250	1	236	4.58e-59	197	perilipin-2-like	XP_025076935.1
g1661.t3	400727_0:004d70	400727_0	42.629	251	128	4	1	250	1	236	7.61e-59	196	perilipin-2-like	XP_025076935.1
g1661.t4	400727_0:004d70	400727_0	42.629	251	128	4	1	250	1	236	7.61e-59	196	perilipin-2-like	XP_025076935.1
g1661.t5	400727_0:004d70	400727_0	41.841	239	122	4	1	238	14	236	8.19e-54	182	perilipin-2-like	XP_025076935.1
g1662.t1	6454_0:001c63	6454_0	38.317	1010	555	21	72	1049	254	1227	0	654	uncharacterized protein LOC124143727	XP_046368741.1
g1663.t1	400727_0:000415	400727_0	65.882	510	174	0	1	510	1	510	0	575	cilia- and flagella-associated protein 53-like	XP_025083229.1
g1664.t1	400727_0:000178	400727_0	49.138	812	301	9	1	750	1	762	0	780	LOW QUALITY PROTEIN: WD repeat-containing protein 93-like	XP_025084053.1
g1664.t2	400727_0:000178	400727_0	50.509	786	303	8	1	724	1	762	0	794	LOW QUALITY PROTEIN: WD repeat-containing protein 93-like	XP_025084053.1
g1664.t3	400727_0:000178	400727_0	49.44	803	303	9	1	741	1	762	0	784	LOW QUALITY PROTEIN: WD repeat-containing protein 93-like	XP_025084053.1
g1665.t1	400727_0:0006be	400727_0	68.173	531	155	3	6	527	9	534	0	761	tRNA (guanine(26)-N(2))-dimethyltransferase-like	XP_025083132.1
g1665.t2	400727_0:0006be	400727_0	66.365	553	169	4	6	549	9	553	0	764	tRNA (guanine(26)-N(2))-dimethyltransferase-like	XP_025083132.1
g1666.t1	6500_0:0040d8	6500_0	55.752	113	50	0	1	113	770	882	2.04e-37	138	uncharacterized protein LOC106013459	XP_012944736.1
g1667.t1	6500_0:001e10	6500_0	53.191	141	64	2	1	139	1	141	2.62e-41	137	uncharacterized protein LOC118477763	XP_035825901.1
g1668.t1	400727_0:0006ac	400727_0	66.227	379	128	0	57	435	59	437	0	559	28S ribosomal protein S29, mitochondrial-like	XP_025083153.1
g1669.t1	400727_0:000258	400727_0	50.561	1962	737	47	277	2181	74	1859	0	1575	uncharacterized protein LOC112553748	XP_025076953.1
g1670.t1	6454_0:000444	6454_0	48.971	243	97	4	2	234	1980	2205	1.5e-68	231	histone-lysine N-methyltransferase ASH1L-like	XP_046358620.1
g1671.t1	400727_0:004e38	400727_0	81.301	123	23	0	1	123	12	134	6.47e-76	223	uncharacterized protein LOC112554688	XP_025078419.1
g1671.t2	400727_0:004e38	400727_0	81.301	123	23	0	10	132	12	134	3.08e-76	225	uncharacterized protein LOC112554688	XP_025078419.1
g1672.t1	400727_0:004e36	400727_0	60.582	1134	394	21	5	1129	27	1116	0	1298	solute carrier family 12 member 2-like isoform X1	XP_025077462.1
g1673.t1	400727_0:004ac6	400727_0	51.653	484	224	7	1	480	1	478	1.9e-162	471	A0A2T7NDT1_POMCA	XP_025077466.1
g1674.t1	400727_0:004b14	400727_0	75.238	315	74	2	4	317	2	313	1.82e-177	496	A0A2T7NDQ2_POMCA	XP_025077467.1
g1675.t1	6573_0:00262f	6573_0	66.253	403	129	3	1	399	1	400	0	549	Dynein assembly factor 4, axonemal	XP_021359356.1
g1676.t1	36100_0:005386	36100_0	70.875	697	195	3	6	694	28	724	0	1034	LOW QUALITY PROTEIN: tyrosine-protein phosphatase non-receptor type 9-like	XP_046543154.1
g1677.t1	400727_0:004b5b	400727_0	91.102	236	19	2	1	235	1	235	1.78e-147	413	UBC core domain-containing protein	XP_025077415.1
g1678.t1	400727_0:004dbc	400727_0	91.736	242	20	0	1	242	1	242	9e-169	468	MBD domain-containing protein	XP_025077414.1
g1679.t1	400727_0:004d8a	400727_0	44.444	243	129	3	213	450	176	417	7.32e-67	223	uncharacterized protein LOC112554723	XP_025078489.1
g1680.t1	400727_0:004bb0	400727_0	42.748	262	141	4	242	495	59	319	6.72e-66	218	uncharacterized protein LOC112553629	XP_025076765.1
g1681.t1	400727_0:004cab	400727_0	40.848	519	291	6	1	509	1	513	6.77e-134	400	flap endonuclease GEN homolog 1-like	XP_025076806.1
g1682.t1	400727_0:004c73	400727_0	54.828	290	99	8	17	287	30	306	2.74e-83	256	survival motor neuron protein 1-like	XP_025076732.1
g1683.t1	400727_0:004be6	400727_0	70.437	389	106	5	197	580	1	385	0	563	SURP and G-patch domain-containing protein 1-like	XP_025076814.1
g1684.t1	36100_0:005e0a	36100_0	65.164	244	84	1	1	244	27	269	6.04e-121	348	probable 39S ribosomal protein L24, mitochondrial isoform X1	XP_046547655.1
g1685.t1	400727_0:004b01	400727_0	73.938	353	89	1	1	353	85	434	0	558	adenosine kinase-like isoform X1	XP_025076809.1
g1686.t1	400727_0:004c35	400727_0	68.668	383	119	1	1	383	1	382	0	535	A0A2T7NGG1_POMCA	XP_025076815.1
g1687.t1	400727_0:004d24	400727_0	63.281	384	140	1	3	386	1	383	0	522	LOW QUALITY PROTEIN: transmembrane 6 superfamily member 1-like	XP_025077020.1
g1688.t1	6579_0:000e50	6579_0	48.907	503	253	3	616	1115	963	1464	3.96e-158	511	uncharacterized protein LOC117322984	XP_033733848.1
g1689.t1	37653_0:001ef1	37653_0	35.443	316	192	6	139	443	162	476	2.2e-54	198	calcium-dependent protein kinase C-like isoform X1	XP_014777445.1
g1690.t1	400727_0:004d66	400727_0	54.609	1139	370	35	1	1081	1	1050	0	795	extensin-like isoform X1	XP_025077178.1
g1690.t2	400727_0:004d66	400727_0	54.785	1139	367	35	1	1080	1	1050	0	798	extensin-like isoform X1	XP_025077178.1
g1691.t1	400727_0:00443e	400727_0	65.672	134	46	0	1	134	1260	1393	7.84e-61	204	uncharacterized protein LOC112574716	XP_025111729.1
g1692.t1	400727_0:004db4	400727_0	74.92	1878	436	6	7	1876	1036	2886	0	2854	LOW QUALITY PROTEIN: fibrillin-2-like	XP_025077458.1
g1692.t2	400727_0:004db4	400727_0	75.077	2917	675	15	1	2898	3	2886	0	4452	LOW QUALITY PROTEIN: fibrillin-2-like	XP_025077458.1
g1693.t1	400727_0:004bc2	400727_0	57.015	1005	395	17	37	1020	3	991	0	1079	peptidyl-glycine alpha-amidating monooxygenase B-like isoform X1	XP_025077134.1
g1693.t2	1735272_0:0004ca	1735272_0	54.172	827	298	11	37	861	685	1432	0	877	peptidyl-glycine alpha-amidating monooxygenase B-like	XP_041372877.1
g1694.t1	37623_0:000c6e	37623_0	37.746	355	203	7	6	357	217	556	1.7e-73	241	uncharacterized protein LOC125682098	XP_048778819.1
g1695.t1	1735272_0:0050ec	1735272_0	47.429	175	91	1	1	174	146	320	2.66e-50	176	uncharacterized protein LOC121389807	XP_041377391.1
g1696.t1	400727_0:004d38	400727_0	54.321	243	103	3	55	291	28	268	5.76e-77	251	5-hydroxytryptamine receptor 6-like	XP_025078450.1
g1699.t1	36100_0:0008cd	36100_0	44.134	179	100	0	7	185	3	181	5.66e-51	167	protein canopy homolog 2-like	XP_046544156.1
g1700.t1	400727_0:004d32	400727_0	65.772	298	100	2	28	324	57	353	6.12e-141	405	methionine aminopeptidase 1D, mitochondrial-like isoform X1	XP_025077484.1
g1702.t1	6596_0:0079d6	6596_0	41.146	384	196	6	119	483	1	373	3.43e-86	272	uncharacterized protein LOC123537228	XP_045176804.1
g1703.t1	400727_0:00443e	400727_0	53.679	1427	570	11	117	1505	20	1393	0	1587	uncharacterized protein LOC112574716	XP_025111729.1
g1704.t1	6500_0:00281f	6500_0	59.77	261	105	0	44	304	110	370	1.5e-103	311	uncharacterized protein LOC101850577	XP_035826761.1
g1705.t1	400727_0:004dff	400727_0	67.151	551	144	13	1	536	1	529	0	651	C2 calcium-dependent domain-containing protein 4C-like	XP_025077479.1
g1706.t1	36100_0:00598c	36100_0	48.917	554	267	5	40	585	2	547	0	561	organic cation transporter protein-like	XP_046545646.1
g1706.t2	36100_0:00598c	36100_0	48.917	554	267	5	5	550	2	547	0	560	organic cation transporter protein-like	XP_046545646.1
g1706.t3	36100_0:00598c	36100_0	48.917	554	267	5	7	552	2	547	0	560	organic cation transporter protein-like	XP_046545646.1
g1707.t1	36100_0:000e7b	36100_0	52.5	360	159	7	1	352	142	497	2.49e-133	392	uncharacterized protein K02A2.6-like	XP_046557766.1
g1708.t1	400727_0:004c69	400727_0	65.854	615	204	5	1	613	1	611	0	848	LOW QUALITY PROTEIN: inactive polypeptide N-acetylgalactosaminyltransferase-like protein 5	XP_025078320.1
g1710.t1	400727_0:0050b7	400727_0	61.935	1437	484	11	2	1413	3	1401	0	1781	uncharacterized protein KIAA0825-like isoform X1	XP_025078583.1
g1710.t2	400727_0:0050b7	400727_0	63.165	1409	484	10	2	1385	3	1401	0	1794	uncharacterized protein KIAA0825-like isoform X1	XP_025078583.1
g1710.t3	400727_0:0050b7	400727_0	61.901	1441	484	12	1	1416	1	1401	0	1783	uncharacterized protein KIAA0825-like isoform X1	XP_025078583.1
g1711.t1	400727_0:0051b9	400727_0	53.566	659	250	11	5	661	8	612	0	653	MFS domain-containing protein	XP_025078595.1
g1712.t1	1735272_0:00070e	1735272_0	85	260	39	0	1	260	1	260	3.87e-165	460	ribosome biogenesis protein NSA2 homolog	XP_041362564.1
g1713.t1	400727_0:004bd7	400727_0	50	204	82	4	23	208	17	218	3.72e-69	214	nicotinamide riboside kinase 1-like isoform X1	XP_025076587.1
g1714.t1	400727_0:004b4b	400727_0	43.171	864	382	26	588	1404	406	1207	1.78e-172	550	uncharacterized protein LOC112554468	XP_025078034.1
g1715.t1	400727_0:004bdd	400727_0	67.583	509	155	3	10	511	12	517	0	721	LOW QUALITY PROTEIN: glucosylceramidase-like	XP_025077639.1
g1716.t1	225164_0:00137a	225164_0	57.564	509	211	3	4	509	10	516	0	628	Glucosylceramidase	XP_009048841.1
g1717.t1	400727_0:004bdd	400727_0	59.959	492	187	5	34	522	33	517	0	613	LOW QUALITY PROTEIN: glucosylceramidase-like	XP_025077639.1
g1718.t1	225164_0:003375	225164_0	73.665	281	74	0	1	281	1	281	3.83e-136	389	V3ZMR0_LOTGI	XP_009056803.1
g1718.t2	225164_0:003375	225164_0	74.793	242	61	0	14	255	43	284	3.53e-112	327	V3ZMR0_LOTGI	XP_009056803.1
g1718.t3	225164_0:003375	225164_0	83.451	284	47	0	1	284	1	284	5.79e-159	446	V3ZMR0_LOTGI	XP_009056803.1
g1718.t4	225164_0:003375	225164_0	83.803	284	46	0	1	284	1	284	3.76e-162	454	V3ZMR0_LOTGI	XP_009056803.1
g1718.t5	225164_0:003375	225164_0	80.282	284	56	0	1	284	1	284	1.76e-154	435	V3ZMR0_LOTGI	XP_009056803.1
g1719.t1	400727_0:004d62	400727_0	64.568	1239	390	14	286	1493	279	1499	0	1554	solute carrier family 12 member 3-like	XP_025078209.1
g1720.t1	400727_0:00500a	400727_0	44.66	206	104	5	150	348	52	254	5.02e-47	162	ficolin-2-like	XP_025078919.1
g1721.t1	400727_0:004d57	400727_0	60.976	123	46	2	501	623	197	317	9.44e-41	154	lysine-rich nucleolar protein 1-like	XP_025077762.1
g1722.t1	400727_0:004bf1	400727_0	62.986	1286	444	10	1	1273	1	1267	0	1665	LOW QUALITY PROTEIN: elongator complex protein 1-like	XP_025077759.1
g1723.t1	400727_0:004e51	400727_0	74.051	316	82	0	1	316	160	475	0	526	LOW QUALITY PROTEIN: uncharacterized protein LOC112554264	XP_025077756.1
g1723.t2	400727_0:004e51	400727_0	74.222	450	114	1	27	474	26	475	0	726	LOW QUALITY PROTEIN: uncharacterized protein LOC112554264	XP_025077756.1
g1724.t1	400727_0:004d95	400727_0	51.588	913	387	18	1	893	1	878	0	891	uncharacterized protein LOC112554262	XP_025077753.1
g1725.t1	1735272_0:0006de	1735272_0	55.574	592	254	3	22	605	16	606	0	711	uncharacterized protein LOC121379968	XP_041364607.1
g1725.t2	1735272_0:0006de	1735272_0	55.574	592	254	3	39	622	16	606	0	712	uncharacterized protein LOC121379968	XP_041364607.1
g1726.t1	400727_0:000936	400727_0	53.03	330	146	3	1	323	1	328	7.51e-130	379	UPF0046 protein C25E10.12-like	XP_025078667.1
g1727.t1	400727_0:004d37	400727_0	64.737	190	65	2	1	188	1	190	2.11e-88	260	Phosphomevalonate kinase	XP_025078360.1
g1728.t1	400727_0:004d96	400727_0	67.97	2379	726	9	1	2369	1	2353	0	3318	neuroblastoma-amplified sequence-like	XP_025077701.1
g1729.t1	400727_0:002a0a	400727_0	55.667	300	123	1	6	295	42	341	6.32e-118	347	A0A2T7P750_POMCA	XP_025098018.1
g1729.t2	400727_0:002a0a	400727_0	55.667	300	123	1	6	295	42	341	4.75e-118	347	A0A2T7P750_POMCA	XP_025098018.1
g1729.t3	400727_0:002a0a	400727_0	55.667	300	123	1	6	295	42	341	6.52e-118	346	A0A2T7P750_POMCA	XP_025098018.1
g1729.t4	400727_0:002a0a	400727_0	55.667	300	123	1	6	295	42	341	4.3e-118	346	A0A2T7P750_POMCA	XP_025098018.1
g1730.t1	400727_0:004b8a	400727_0	76.578	1093	252	3	1	1092	1	1090	0	1765	LOW QUALITY PROTEIN: IQ domain-containing protein H-like	XP_025077326.1
g1730.t2	400727_0:004b8a	400727_0	75.521	1103	256	3	1	1102	1	1090	0	1751	LOW QUALITY PROTEIN: IQ domain-containing protein H-like	XP_025077326.1
g1730.t3	400727_0:004b8a	400727_0	76.352	1091	251	3	1	1085	1	1090	0	1756	LOW QUALITY PROTEIN: IQ domain-containing protein H-like	XP_025077326.1
g1731.t1	400727_0:004da5	400727_0	57.909	373	132	3	1	358	1	363	2e-146	421	A0A2T7NFK4_POMCA	XP_025076932.1
g1732.t1	400727_0:004b8f	400727_0	61.538	494	179	6	1099	1586	2	490	0	608	uncharacterized protein LOC112553731	XP_025076928.1
g1732.t2	400727_0:004b8f	400727_0	61.538	494	179	6	1093	1580	2	490	0	608	uncharacterized protein LOC112553731	XP_025076928.1
g1733.t1	36100_0:00319e	36100_0	29.147	422	286	8	3	422	168	578	8.67e-58	202	glutamate receptor ionotropic, kainate glr-3-like	XP_046572369.1
g1734.t1	400727_0:004c5a	400727_0	36.475	817	417	24	376	1151	327	1082	3.11e-125	418	uncharacterized protein LOC112553755 isoform X1	XP_025076960.1
g1735.t1	400727_0:004c30	400727_0	52.643	454	186	7	1	430	1	449	9.91e-161	464	FPG_CAT domain-containing protein	XP_025076830.1
g1736.t1	6454_0:003957	6454_0	45.278	360	156	3	2	320	1	360	1.11e-106	319	uncharacterized protein C3orf38 homolog	XP_046373863.2
g1737.t1	400727_0:004b92	400727_0	59.793	1159	408	16	1	1111	1	1149	0	1372	DNA mismatch repair protein Msh3-like isoform X1	XP_025077386.1
g1738.t1	400727_0:004c37	400727_0	53.778	225	103	1	23	247	10	233	2.59e-82	249	egalitarian protein homolog isoform X1	XP_025077469.1
g1739.t1	400727_0:004b7c	400727_0	58.717	1107	396	14	1	1088	1	1065	0	1245	coiled-coil domain-containing protein 87-like	XP_025077866.1
g1739.t2	400727_0:004b7c	400727_0	58.303	1096	410	13	1	1080	1	1065	0	1251	coiled-coil domain-containing protein 87-like	XP_025077866.1
g1739.t3	400727_0:004b7c	400727_0	59.053	1077	390	11	1	1038	1	1065	0	1257	coiled-coil domain-containing protein 87-like	XP_025077866.1
g1739.t4	400727_0:004b7c	400727_0	60.298	1073	376	11	1	1031	1	1065	0	1261	coiled-coil domain-containing protein 87-like	XP_025077866.1
g1739.t5	400727_0:004b7c	400727_0	60.744	1075	392	12	1	1055	1	1065	0	1269	coiled-coil domain-containing protein 87-like	XP_025077866.1
g1741.t1	6454_0:001302	6454_0	22.82	539	323	18	37	537	36	519	2.97e-23	107	mucin-5AC-like	XP_046335399.1
g1742.t1	6500_0:00281f	6500_0	67.3	263	86	0	44	306	110	372	2.6e-120	354	uncharacterized protein LOC101850577	XP_035826761.1
g1744.t1	6596_0:0071dd	6596_0	43.709	755	359	12	1	739	1	705	0	647	uncharacterized protein K02A2.6-like	XP_045170892.1
g1746.t1	400727_0:004c6d	400727_0	79.574	235	42	3	1	229	1	235	2.2e-137	387	LOW QUALITY PROTEIN: uncharacterized protein LOC112554201	XP_025077638.1
g1747.t1	36100_0:00369f	36100_0	29.076	368	223	11	21	367	2	352	5.41e-42	154	arrestin domain-containing protein 3-like	XP_046574462.1
g1748.t1	400727_0:004b1f	400727_0	35.691	311	179	6	1	303	1	298	8.13e-47	168	arrestin domain-containing protein 3-like isoform X1	XP_025076869.1
g1748.t2	400727_0:004b1f	400727_0	35.691	311	179	6	1	303	1	298	1.01e-46	168	arrestin domain-containing protein 3-like isoform X1	XP_025076869.1
g1749.t1	400727_0:004d86	400727_0	49.834	901	433	10	16	910	1025	1912	0	930	uncharacterized protein LOC112554342	XP_025077867.1
g1750.t1	37623_0:002108	37623_0	68.136	295	94	0	1	295	120	414	3.6e-147	428	uncharacterized protein LOC125669182	XP_048759584.1
g1751.t1	37623_0:0009fb	37623_0	68.024	491	156	1	1	490	1	491	0	701	uncharacterized protein LOC125680578	XP_048776248.1
g1752.t1	400727_0:004b78	400727_0	59.341	91	35	2	1261	1350	586	675	1.15e-23	111	A0A2T7NEH6_POMCA	XP_025077815.1
g1752.t2	400727_0:004b78	400727_0	58.036	112	44	3	1281	1390	565	675	1.18e-23	111	A0A2T7NEH6_POMCA	XP_025077815.1
g1753.t1	400727_0:004b62	400727_0	68.312	628	198	1	3	629	2	629	0	907	long-chain fatty acid transport protein 6-like	XP_025076674.1
g1754.t1	400727_0:004bdc	400727_0	56.322	261	111	3	1	259	1	260	2.82e-102	303	nucleoside diphosphate-linked moiety X motif 17-like	XP_025077972.1
g1755.t1	225164_0:0000be	225164_0	58.427	89	37	0	45	133	24	112	3.47e-34	118	Glutaredoxin-like protein	XP_009044187.1
g1756.t1	6454_0:0008bf	6454_0	41.667	288	156	4	93	377	166	444	6.68e-66	221	E3 ubiquitin-protein ligase MARCHF1-like	XP_046358898.1
g1757.t1	400727_0:004d65	400727_0	79.958	943	149	13	1	922	8	931	0	1369	LOW QUALITY PROTEIN: zinc finger RNA-binding protein-like	XP_025076885.1
g1757.t2	400727_0:004d65	400727_0	79.62	947	149	13	1	926	8	931	0	1367	LOW QUALITY PROTEIN: zinc finger RNA-binding protein-like	XP_025076885.1
g1757.t3	400727_0:004d65	400727_0	79.788	945	149	13	1	924	8	931	0	1367	LOW QUALITY PROTEIN: zinc finger RNA-binding protein-like	XP_025076885.1
g1758.t1	400727_0:004c7c	400727_0	64.563	412	146	0	1	412	1	412	0	544	uncharacterized protein LOC112554092 isoform X1	XP_025077476.1
g1758.t2	400727_0:004c7c	400727_0	63.187	364	134	0	1	364	49	412	1.96e-173	491	uncharacterized protein LOC112554092 isoform X1	XP_025077476.1
g1759.t1	400727_0:004c1f	400727_0	89.54	478	14	1	1	442	1	478	0	866	COP9 signalosome complex subunit 2 isoform X1	XP_025077474.1
g1759.t2	400727_0:004c1f	400727_0	90.167	478	17	3	1	448	1	478	0	867	COP9 signalosome complex subunit 2 isoform X1	XP_025077474.1
g1759.t3	400727_0:004c1f	400727_0	89.54	478	14	1	9	450	1	478	0	866	COP9 signalosome complex subunit 2 isoform X1	XP_025077474.1
g1760.t1	400727_0:004d22	400727_0	75.49	102	23	1	1	102	3	102	7.88e-51	158	DET1- and DDB1-associated protein 1-like	XP_025078277.1
g1761.t1	400727_0:004e80	400727_0	84.85	1670	161	13	2	1605	8	1651	0	2898	protein unc-13 homolog B-like isoform X2	XP_025078263.1
g1762.t1	1735272_0:001da4	1735272_0	66.066	610	207	0	416	1025	1	610	0	863	uncharacterized protein LOC121373072	XP_041355451.1
g1763.t1	400727_0:004b0d	400727_0	58.228	790	278	6	1	741	1	787	0	917	AMP-binding domain-containing protein	XP_025077704.1
g1763.t2	400727_0:004b0d	400727_0	65.653	658	225	1	69	725	130	787	0	912	AMP-binding domain-containing protein	XP_025077704.1
g1764.t1	6454_0:005624	6454_0	30.157	829	506	29	203	1001	102	887	7.93e-88	304	toll-like receptor 4 isoform X1	XP_048239966.1
g1765.t1	6500_0:0007fa	6500_0	65.033	449	150	3	3	450	2	444	0	606	putative ammonium transporter 2	XP_035829773.1
g1766.t1	6454_0:0000b7	6454_0	62.213	479	171	4	8	484	10	480	0	605	putative ammonium transporter 3	XP_046350684.1
g1767.t1	37623_0:0022c0	37623_0	52.334	1007	413	6	295	1300	743	1683	0	1049	uncharacterized protein LOC125668891	XP_048759286.1
g1768.t1	6454_0:00507b	6454_0	61.887	265	97	3	2	266	3	263	7.76e-121	348	glycine, glutamate and proline-rich protein-like	XP_046381933.1
g1769.t1	400727_0:004d81	400727_0	81.14	228	34	6	1	221	1	226	3.55e-103	316	Fork-head domain-containing protein	XP_025078472.1
g1770.t1	37623_0:00165d	37623_0	47.465	217	113	1	18	234	184	399	1.5e-65	211	uncharacterized protein LOC125668729 isoform X2	XP_048759059.1
g1771.t1	6565_0:002ec3	6565_0	45.572	463	202	11	1	437	1	439	1.48e-98	305	46 kDa FK506-binding nuclear protein-like isoform X1	XP_022334988.1
g1771.t2	6565_0:002ec3	6565_0	45.572	463	201	12	1	436	1	439	6.26e-97	300	46 kDa FK506-binding nuclear protein-like isoform X1	XP_022334988.1
g1772.t1	400727_0:004d8f	400727_0	81.471	707	127	3	1	707	1	703	0	1172	dynein intermediate chain 2, ciliary-like	XP_025077584.1
g1772.t2	400727_0:004d8f	400727_0	80.559	715	127	3	1	715	1	703	0	1169	dynein intermediate chain 2, ciliary-like	XP_025077584.1
g1773.t1	400727_0:004c54	400727_0	53.763	93	42	1	15	107	20	111	1.78e-27	101	polyamine-modulated factor 1-like	XP_025078404.1
g1774.t1	6596_0:0071dd	6596_0	44.113	1308	652	20	1	1279	1	1258	0	1148	uncharacterized protein K02A2.6-like	XP_045170892.1
g1775.t1	36100_0:0043aa	36100_0	47.899	119	62	0	1	119	1	119	1.82e-32	117	uncharacterized protein LOC124287151	XP_046579590.1
g1776.t1	400727_0:002987	400727_0	62.475	501	188	0	6	506	8	508	0	687	A0A2T7P722_POMCA	XP_025098186.1
g1778.t1	6500_0:0006e6	6500_0	77.711	332	74	0	1	332	1	332	0	531	electron transfer flavoprotein subunit alpha, mitochondrial-like	XP_005091396.1
g1779.t1	400727_0:004ce3	400727_0	83.281	634	106	0	3	636	2	635	0	1136	protein fem-1 homolog B-like	XP_025077533.1
g1780.t1	400727_0:000f09	400727_0	52.734	256	118	3	1	255	1	254	2.06e-92	275	uncharacterized protein LOC112556562	XP_025081483.1
g1781.t1	400727_0:004c8e	400727_0	51.837	245	95	3	51	295	1	222	1.28e-73	248	A-kinase anchor protein 13-like isoform X1	XP_025077525.1
g1783.t1	6565_0:0030d2	6565_0	41.005	378	209	6	21	397	12	376	5.23e-86	271	probable G-protein coupled receptor 139	XP_022330812.1
g1784.t1	1735272_0:0006b0	1735272_0	55.025	398	164	4	5	396	1	389	5.22e-156	449	probable peptidylglycine alpha-hydroxylating monooxygenase 1	XP_041369878.1
g1785.t1	400727_0:0003e2	400727_0	46.296	324	162	6	6	325	5	320	1.36e-80	251	LOW QUALITY PROTEIN: ubiquitin-like protein 7	XP_025116021.1
g1785.t2	400727_0:0003e2	400727_0	46.483	327	158	7	6	326	5	320	2.08e-80	250	LOW QUALITY PROTEIN: ubiquitin-like protein 7	XP_025116021.1
g1786.t1	400727_0:004d29	400727_0	67.254	681	140	12	1	604	1	675	0	828	E3 SUMO-protein ligase PIAS2-like	XP_025077977.1
g1787.t1	400727_0:004b9d	400727_0	63.71	372	113	11	1	353	1	369	1.82e-152	439	myocyte-specific enhancer factor 2C-like	XP_025077697.1
g1788.t1	400727_0:004c46	400727_0	66.532	496	120	13	1	486	1	460	0	565	myocyte-specific enhancer factor 2A-like isoform X1	XP_025076655.1
g1789.t1	400727_0:004aed	400727_0	71.225	351	100	1	1	351	1	350	0	537	LOW QUALITY PROTEIN: geranylgeranyl transferase type-1 subunit beta-like	XP_025077089.1
g1790.t1	1735272_0:0006d8	1735272_0	60	255	102	0	5	259	10	264	9.63e-113	331	aquaporin-10-like isoform X1	XP_041361139.1
g1791.t1	400727_0:00347d	400727_0	40.868	553	278	9	323	869	29	538	6.22e-119	380	uncharacterized protein LOC112570563	XP_025104860.1
g1792.t1	400727_0:00347d	400727_0	46.497	471	244	6	354	816	29	499	9.07e-131	410	uncharacterized protein LOC112570563	XP_025104860.1
g1794.t1	6500_0:00281f	6500_0	66.298	181	61	0	44	224	110	290	6.04e-75	234	uncharacterized protein LOC101850577	XP_035826761.1
g1796.t1	400727_0:00347d	400727_0	42.272	537	288	10	353	870	29	562	8.94e-123	392	uncharacterized protein LOC112570563	XP_025104860.1
g1797.t1	6500_0:00281f	6500_0	65.779	263	90	0	44	306	110	372	1.02e-117	347	uncharacterized protein LOC101850577	XP_035826761.1
g1798.t1	1735272_0:0006d8	1735272_0	62.712	295	110	0	6	300	9	303	4.31e-138	396	aquaporin-10-like isoform X1	XP_041361139.1
g1799.t1	1735272_0:0006d8	1735272_0	69.847	262	79	0	13	274	16	277	3.78e-134	385	aquaporin-10-like isoform X1	XP_041361139.1
g1800.t1	400727_0:004b1a	400727_0	46.507	959	418	15	7	904	33	957	0	830	putative amine oxidase	XP_025076724.1
g1800.t2	400727_0:004b1a	400727_0	51.625	800	325	10	118	858	161	957	0	816	putative amine oxidase	XP_025076724.1
g1801.t1	400727_0:003ed0	400727_0	33.79	219	107	2	10	228	47	227	4.5e-30	114	BTB and MATH domain-containing protein 38-like	XP_025109653.1
g1802.t1	400727_0:0040e0	400727_0	36.283	226	98	4	16	237	64	247	5.21e-34	125	BTB/POZ domain-containing protein Y57A10B.3-like	XP_025110747.1
g1803.t1	400727_0:00409e	400727_0	35.602	191	112	3	7	187	8	197	6.5e-31	114	ARMADILLO BTB ARABIDOPSIS PROTEIN 1-like isoform X1	XP_025111347.1
g1805.t1	37623_0:004582	37623_0	48.707	464	210	1	73	536	6	441	1.84e-164	477	uncharacterized protein LOC125647400	XP_048730037.1
g1806.t1	400727_0:0040e0	400727_0	32.589	224	106	3	18	237	66	248	2.35e-28	110	BTB/POZ domain-containing protein Y57A10B.3-like	XP_025110747.1
g1807.t1	400727_0:001668	400727_0	40.9	956	484	23	8	902	6	941	0	636	uncharacterized protein LOC112559265 isoform X1	XP_025086154.1
g1810.t1	6500_0:003a14	6500_0	59.524	126	51	0	1	126	1	126	1.35e-42	141	uncharacterized protein LOC106013149	XP_012943571.1
g1811.t1	400727_0:004bce	400727_0	52.227	247	116	2	1	247	383	627	3.99e-89	285	uncharacterized protein LOC112553693 isoform X1	XP_025076862.1
g1812.t1	400727_0:004bce	400727_0	42.289	201	114	2	28	226	42	242	1.18e-52	183	uncharacterized protein LOC112553693 isoform X1	XP_025076862.1
g1813.t1	400727_0:004caf	400727_0	48.575	842	354	23	42	826	1	820	0	683	OTU domain-containing protein 7B-like isoform X3	XP_025077088.1
g1814.t1	6454_0:000784	6454_0	39.894	188	108	4	40	227	24	206	8.65e-34	140	MAM and LDL-receptor class A domain-containing protein 1-like	XP_046357246.1
[truncated: 23,179 more rows]
